# Supplementary material for: PREPRINT Machine Learning for the Sensitivity Analysis of a Model of the Cellular Uptake of Nanoparticles for the Treatment of Cancer
Source: Int J Numer Method Biomed Eng. 2024 Oct 29;40(12):e3878. doi: 10.1002/cnm.3878 (PMC11618229; doi:10.1002/cnm.3878)
Supplement: Supplementary file 1 — Data S1 Supporting Information. [file CNM-40-e3878-s001.zip]

Archive with 130 entries (88 files):
- ANN-sensitivity-adaptive-uptake-of-elliptic-nanoparticles/
- ANN-sensitivity-adaptive-uptake-of-elliptic-nanoparticles/.git/
- ANN-sensitivity-adaptive-uptake-of-elliptic-nanoparticles/.gitignore
- ANN-sensitivity-adaptive-uptake-of-elliptic-nanoparticles/.git/COMMIT_EDITMSG
- ANN-sensitivity-adaptive-uptake-of-elliptic-nanoparticles/.git/config
- ANN-sensitivity-adaptive-uptake-of-elliptic-nanoparticles/.git/description
- ANN-sensitivity-adaptive-uptake-of-elliptic-nanoparticles/.git/HEAD
- ANN-sensitivity-adaptive-uptake-of-elliptic-nanoparticles/.git/hooks/
- ANN-sensitivity-adaptive-uptake-of-elliptic-nanoparticles/.git/hooks/applypatch-msg.sample
- ANN-sensitivity-adaptive-uptake-of-elliptic-nanoparticles/.git/hooks/commit-msg.sample
- ANN-sensitivity-adaptive-uptake-of-elliptic-nanoparticles/.git/hooks/fsmonitor-watchman.sample
- ANN-sensitivity-adaptive-uptake-of-elliptic-nanoparticles/.git/hooks/post-update.sample
- ANN-sensitivity-adaptive-uptake-of-elliptic-nanoparticles/.git/hooks/pre-applypatch.sample
- ANN-sensitivity-adaptive-uptake-of-elliptic-nanoparticles/.git/hooks/pre-commit.sample
- ANN-sensitivity-adaptive-uptake-of-elliptic-nanoparticles/.git/hooks/pre-merge-commit.sample
- ANN-sensitivity-adaptive-uptake-of-elliptic-nanoparticles/.git/hooks/pre-push.sample
- ANN-sensitivity-adaptive-uptake-of-elliptic-nanoparticles/.git/hooks/pre-rebase.sample
- ANN-sensitivity-adaptive-uptake-of-elliptic-nanoparticles/.git/hooks/pre-receive.sample
- ANN-sensitivity-adaptive-uptake-of-elliptic-nanoparticles/.git/hooks/prepare-commit-msg.sample
- ANN-sensitivity-adaptive-uptake-of-elliptic-nanoparticles/.git/hooks/push-to-checkout.sample
- ANN-sensitivity-adaptive-uptake-of-elliptic-nanoparticles/.git/hooks/update.sample
- ANN-sensitivity-adaptive-uptake-of-elliptic-nanoparticles/.git/index
- ANN-sensitivity-adaptive-uptake-of-elliptic-nanoparticles/.git/info/
- ANN-sensitivity-adaptive-uptake-of-elliptic-nanoparticles/.git/info/exclude
- ANN-sensitivity-adaptive-uptake-of-elliptic-nanoparticles/.git/logs/
- ANN-sensitivity-adaptive-uptake-of-elliptic-nanoparticles/.git/logs/HEAD
- ANN-sensitivity-adaptive-uptake-of-elliptic-nanoparticles/.git/logs/refs/
- ANN-sensitivity-adaptive-uptake-of-elliptic-nanoparticles/.git/logs/refs/heads/
- ANN-sensitivity-adaptive-uptake-of-elliptic-nanoparticles/.git/logs/refs/heads/add_shapley_values
- ANN-sensitivity-adaptive-uptake-of-elliptic-nanoparticles/.git/logs/refs/heads/main
- ANN-sensitivity-adaptive-uptake-of-elliptic-nanoparticles/.git/logs/refs/remotes/
- ANN-sensitivity-adaptive-uptake-of-elliptic-nanoparticles/.git/logs/refs/remotes/origin/
- ANN-sensitivity-adaptive-uptake-of-elliptic-nanoparticles/.git/logs/refs/remotes/origin/add_shapley_values
- ANN-sensitivity-adaptive-uptake-of-elliptic-nanoparticles/.git/logs/refs/remotes/origin/HEAD
- ANN-sensitivity-adaptive-uptake-of-elliptic-nanoparticles/.git/logs/refs/remotes/origin/main
- ANN-sensitivity-adaptive-uptake-of-elliptic-nanoparticles/.git/objects/
- ANN-sensitivity-adaptive-uptake-of-elliptic-nanoparticles/.git/objects/07/
- ANN-sensitivity-adaptive-uptake-of-elliptic-nanoparticles/.git/objects/07/a5ba6edfbc93727a076e3ef3b8dc045f2525da
- ANN-sensitivity-adaptive-uptake-of-elliptic-nanoparticles/.git/objects/19/
- ANN-sensitivity-adaptive-uptake-of-elliptic-nanoparticles/.git/objects/19/8db1bb71bef0914fc2264392e7a823ead0481c
- ANN-sensitivity-adaptive-uptake-of-elliptic-nanoparticles/.git/objects/2c/
- ANN-sensitivity-adaptive-uptake-of-elliptic-nanoparticles/.git/objects/2c/c062b2ffccaadb5b1464fe4952fd17df35331d
- ANN-sensitivity-adaptive-uptake-of-elliptic-nanoparticles/.git/objects/63/
- ANN-sensitivity-adaptive-uptake-of-elliptic-nanoparticles/.git/objects/63/9d86a25abcc4bfdd8c05fa71d82745bbf0d672
- ANN-sensitivity-adaptive-uptake-of-elliptic-nanoparticles/.git/objects/8c/
- ANN-sensitivity-adaptive-uptake-of-elliptic-nanoparticles/.git/objects/8c/a2d0493748cb7fbd2c05c36a1d4ff579ee0d06
- ANN-sensitivity-adaptive-uptake-of-elliptic-nanoparticles/.git/objects/93/
- ANN-sensitivity-adaptive-uptake-of-elliptic-nanoparticles/.git/objects/93/911b42fb8cbbf2c703c7b6595c28d360faf256
- ANN-sensitivity-adaptive-uptake-of-elliptic-nanoparticles/.git/objects/ab/
- ANN-sensitivity-adaptive-uptake-of-elliptic-nanoparticles/.git/objects/ab/b513ccdbe4d523d4ecffe5432db936f97fb72c
- ANN-sensitivity-adaptive-uptake-of-elliptic-nanoparticles/.git/objects/c2/
- ANN-sensitivity-adaptive-uptake-of-elliptic-nanoparticles/.git/objects/c2/fd26d8d4d05185155417921a9c0027d01abe31
- ANN-sensitivity-adaptive-uptake-of-elliptic-nanoparticles/.git/objects/dc/
- ANN-sensitivity-adaptive-uptake-of-elliptic-nanoparticles/.git/objects/dc/872e375a4dd672939f62d9fad906e071dd38bb
- ANN-sensitivity-adaptive-uptake-of-elliptic-nanoparticles/.git/objects/ea/
- ANN-sensitivity-adaptive-uptake-of-elliptic-nanoparticles/.git/objects/ea/5668c234fd66d10bdfe249650ac7da8023fe1a
- ANN-sensitivity-adaptive-uptake-of-elliptic-nanoparticles/.git/objects/fb/
- ANN-sensitivity-adaptive-uptake-of-elliptic-nanoparticles/.git/objects/fb/24dae845efb2ed112edad28678b7cee1ebd050
- ANN-sensitivity-adaptive-uptake-of-elliptic-nanoparticles/.git/objects/fd/
- ANN-sensitivity-adaptive-uptake-of-elliptic-nanoparticles/.git/objects/fd/d67db5615f0733c10dc413e8ace19d62886e66
- ANN-sensitivity-adaptive-uptake-of-elliptic-nanoparticles/.git/objects/info/
- ANN-sensitivity-adaptive-uptake-of-elliptic-nanoparticles/.git/objects/pack/
- ANN-sensitivity-adaptive-uptake-of-elliptic-nanoparticles/.git/objects/pack/pack-1deabeb5d00dbadd7caac3155a67b91852d02df0.idx
- ANN-sensitivity-adaptive-uptake-of-elliptic-nanoparticles/.git/objects/pack/pack-1deabeb5d00dbadd7caac3155a67b91852d02df0.pack
- ANN-sensitivity-adaptive-uptake-of-elliptic-nanoparticles/.git/ORIG_HEAD
- ANN-sensitivity-adaptive-uptake-of-elliptic-nanoparticles/.git/packed-refs
- ANN-sensitivity-adaptive-uptake-of-elliptic-nanoparticles/.git/refs/
- ANN-sensitivity-adaptive-uptake-of-elliptic-nanoparticles/.git/refs/heads/
- ANN-sensitivity-adaptive-uptake-of-elliptic-nanoparticles/.git/refs/heads/add_shapley_values
- ANN-sensitivity-adaptive-uptake-of-elliptic-nanoparticles/.git/refs/heads/main
- ANN-sensitivity-adaptive-uptake-of-elliptic-nanoparticles/.git/refs/remotes/
- ANN-sensitivity-adaptive-uptake-of-elliptic-nanoparticles/.git/refs/remotes/origin/
- ANN-sensitivity-adaptive-uptake-of-elliptic-nanoparticles/.git/refs/remotes/origin/add_shapley_values
- ANN-sensitivity-adaptive-uptake-of-elliptic-nanoparticles/.git/refs/remotes/origin/HEAD
- ANN-sensitivity-adaptive-uptake-of-elliptic-nanoparticles/.git/refs/remotes/origin/main
- ANN-sensitivity-adaptive-uptake-of-elliptic-nanoparticles/.git/refs/tags/
- ANN-sensitivity-adaptive-uptake-of-elliptic-nanoparticles/ANN_sensitivity_adaptive_uptake_of_elliptic_nanoparticles.egg-info/
- ANN-sensitivity-adaptive-uptake-of-elliptic-nanoparticles/ANN_sensitivity_adaptive_uptake_of_elliptic_nanoparticles.egg-info/dependency_links.txt
- ANN-sensitivity-adaptive-uptake-of-elliptic-nanoparticles/ANN_sensitivity_adaptive_uptake_of_elliptic_nanoparticles.egg-info/PKG-INFO
- ANN-sensitivity-adaptive-uptake-of-elliptic-nanoparticles/ANN_sensitivity_adaptive_uptake_of_elliptic_nanoparticles.egg-info/SOURCES.txt
- ANN-sensitivity-adaptive-uptake-of-elliptic-nanoparticles/ANN_sensitivity_adaptive_uptake_of_elliptic_nanoparticles.egg-info/top_level.txt
- ANN-sensitivity-adaptive-uptake-of-elliptic-nanoparticles/LICENSE
- ANN-sensitivity-adaptive-uptake-of-elliptic-nanoparticles/README.md
- ANN-sensitivity-adaptive-uptake-of-elliptic-nanoparticles/requirements.txt
- ANN-sensitivity-adaptive-uptake-of-elliptic-nanoparticles/setup.py
- ANN-sensitivity-adaptive-uptake-of-elliptic-nanoparticles/uptake/
- ANN-sensitivity-adaptive-uptake-of-elliptic-nanoparticles/uptake/ANN_mechanoadaptation_vs_passive_elliptic_new_settings_article-v2_360.png
- ANN-sensitivity-adaptive-uptake-of-elliptic-nanoparticles/uptake/figures/
- ANN-sensitivity-adaptive-uptake-of-elliptic-nanoparticles/uptake/figures/utils.py
- ANN-sensitivity-adaptive-uptake-of-elliptic-nanoparticles/uptake/figures/__pycache__/
- ANN-sensitivity-adaptive-uptake-of-elliptic-nanoparticles/uptake/figures/__pycache__/utils.cpython-311.pyc
- ANN-sensitivity-adaptive-uptake-of-elliptic-nanoparticles/uptake/grid_search_article-v2.pkl
- ANN-sensitivity-adaptive-uptake-of-elliptic-nanoparticles/uptake/metamodel_implementation/
- ANN-sensitivity-adaptive-uptake-of-elliptic-nanoparticles/uptake/metamodel_implementation/.vscode/
- ANN-sensitivity-adaptive-uptake-of-elliptic-nanoparticles/uptake/metamodel_implementation/.vscode/settings.json
- ANN-sensitivity-adaptive-uptake-of-elliptic-nanoparticles/uptake/metamodel_implementation/ANN/
- ANN-sensitivity-adaptive-uptake-of-elliptic-nanoparticles/uptake/metamodel_implementation/ANN/build_dataset.py
- ANN-sensitivity-adaptive-uptake-of-elliptic-nanoparticles/uptake/metamodel_implementation/ANN/compare_ANN_to_metamodels.py
- ANN-sensitivity-adaptive-uptake-of-elliptic-nanoparticles/uptake/metamodel_implementation/ANN/implementation.py
- ANN-sensitivity-adaptive-uptake-of-elliptic-nanoparticles/uptake/metamodel_implementation/ANN/utils.py
- ANN-sensitivity-adaptive-uptake-of-elliptic-nanoparticles/uptake/metamodel_implementation/ANN/__pycache__/
- ANN-sensitivity-adaptive-uptake-of-elliptic-nanoparticles/uptake/metamodel_implementation/ANN/__pycache__/implementation.cpython-311.pyc
- ANN-sensitivity-adaptive-uptake-of-elliptic-nanoparticles/uptake/metamodel_implementation/ANN/__pycache__/utils.cpython-311.pyc
- ANN-sensitivity-adaptive-uptake-of-elliptic-nanoparticles/uptake/metamodel_implementation/dataset_for_ANN_mechanadaptation_vs_passive_elliptic_newsettings_size4.txt
- ANN-sensitivity-adaptive-uptake-of-elliptic-nanoparticles/uptake/metamodel_implementation/dataset_for_metamodel_creation_mechanoadaptation_vs_passive_circular.txt
- ANN-sensitivity-adaptive-uptake-of-elliptic-nanoparticles/uptake/metamodel_implementation/data_representativeness.py
- ANN-sensitivity-adaptive-uptake-of-elliptic-nanoparticles/uptake/metamodel_implementation/display_pdfs_of_inputs.py
- ANN-sensitivity-adaptive-uptake-of-elliptic-nanoparticles/uptake/metamodel_implementation/metamodel_creation.py
- ANN-sensitivity-adaptive-uptake-of-elliptic-nanoparticles/uptake/metamodel_implementation/metamodel_validation.py
- ANN-sensitivity-adaptive-uptake-of-elliptic-nanoparticles/uptake/metamodel_implementation/utils.py
- ANN-sensitivity-adaptive-uptake-of-elliptic-nanoparticles/uptake/metamodel_implementation/__pycache__/
- ANN-sensitivity-adaptive-uptake-of-elliptic-nanoparticles/uptake/metamodel_implementation/__pycache__/metamodel_creation.cpython-311.pyc
- ANN-sensitivity-adaptive-uptake-of-elliptic-nanoparticles/uptake/metamodel_implementation/__pycache__/metamodel_validation.cpython-311.pyc
- ANN-sensitivity-adaptive-uptake-of-elliptic-nanoparticles/uptake/metamodel_implementation/__pycache__/utils.cpython-311.pyc
- ANN-sensitivity-adaptive-uptake-of-elliptic-nanoparticles/uptake/model/
- ANN-sensitivity-adaptive-uptake-of-elliptic-nanoparticles/uptake/model/cellular_uptake_rigid_particle.py
- ANN-sensitivity-adaptive-uptake-of-elliptic-nanoparticles/uptake/model/system_definition.py
- ANN-sensitivity-adaptive-uptake-of-elliptic-nanoparticles/uptake/model/utils.py
- ANN-sensitivity-adaptive-uptake-of-elliptic-nanoparticles/uptake/model_posttreatment/
- ANN-sensitivity-adaptive-uptake-of-elliptic-nanoparticles/uptake/model_posttreatment/phase_analysis.py
- ANN-sensitivity-adaptive-uptake-of-elliptic-nanoparticles/uptake/model_posttreatment/separate_data_from_sensitivity_analysis.py
- ANN-sensitivity-adaptive-uptake-of-elliptic-nanoparticles/uptake/multiprocessing/
- ANN-sensitivity-adaptive-uptake-of-elliptic-nanoparticles/uptake/multiprocessing/datasets_definition.py
- ANN-sensitivity-adaptive-uptake-of-elliptic-nanoparticles/uptake/multiprocessing/run_studies_servor.py
- ANN-sensitivity-adaptive-uptake-of-elliptic-nanoparticles/uptake/multiprocessing/utils.py
- ANN-sensitivity-adaptive-uptake-of-elliptic-nanoparticles/uptake/predictions_ANN_mechanoadaptation_vs_passive_elliptic_new_settings-v2.pkl
- ANN-sensitivity-adaptive-uptake-of-elliptic-nanoparticles/uptake/sensitivity_analysis/
- ANN-sensitivity-adaptive-uptake-of-elliptic-nanoparticles/uptake/sensitivity_analysis/comparison_mechanoadaptation_to_passive_ellipticNP_ANN.py
- ANN-sensitivity-adaptive-uptake-of-elliptic-nanoparticles/uptake/sensitivity_analysis/sensitivity_analysis.py
- ANN-sensitivity-adaptive-uptake-of-elliptic-nanoparticles/uptake/Shapley_Values.png
