# Supplementary material for: PREPRINT Machine Learning for the Sensitivity Analysis of a Model of the Cellular Uptake of Nanoparticles for the Treatment of Cancer
Source: Int J Numer Method Biomed Eng. 2024 Oct 29;40(12):e3878. doi: 10.1002/cnm.3878 (PMC11618229; doi:10.1002/cnm.3878)
Supplement: Supplementary file 1 — Data S1 Supporting Information. [file CNM-40-e3878-s001.zip › ANN-sensitivity-adaptive-uptake-of-elliptic-nanoparticles/ANN_sensitivity_adaptive_uptake_of_elliptic_nanoparticles.egg-info/SOURCES.txt]

LICENSE
README.md
setup.py
ANN_sensitivity_adaptive_uptake_of_elliptic_nanoparticles.egg-info/PKG-INFO
ANN_sensitivity_adaptive_uptake_of_elliptic_nanoparticles.egg-info/SOURCES.txt
ANN_sensitivity_adaptive_uptake_of_elliptic_nanoparticles.egg-info/dependency_links.txt
ANN_sensitivity_adaptive_uptake_of_elliptic_nanoparticles.egg-info/top_level.txt
