# Supplementary material for: PREPRINT Machine Learning for the Sensitivity Analysis of a Model of the Cellular Uptake of Nanoparticles for the Treatment of Cancer
Source: Int J Numer Method Biomed Eng. 2024 Oct 29;40(12):e3878. doi: 10.1002/cnm.3878 (PMC11618229; doi:10.1002/cnm.3878)
Supplement: Supplementary file 1 — Data S1 Supporting Information. [file CNM-40-e3878-s001.zip › ANN-sensitivity-adaptive-uptake-of-elliptic-nanoparticles/requirements.txt]

python==3.9.1
scipy==1.5.4
numpy==1.19.4
mpmath==1.1.0
matplotplib==3.3.3
argparse==1.1
