# Supplementary material for: PREPRINT Machine Learning for the Sensitivity Analysis of a Model of the Cellular Uptake of Nanoparticles for the Treatment of Cancer
Source: Int J Numer Method Biomed Eng. 2024 Oct 29;40(12):e3878. doi: 10.1002/cnm.3878 (PMC11618229; doi:10.1002/cnm.3878)
Supplement: Supplementary file 1 — Data S1 Supporting Information. [file CNM-40-e3878-s001.zip › ANN-sensitivity-adaptive-uptake-of-elliptic-nanoparticles/setup.py]

from setuptools import find_packages, setup

setup(
    name="ANN-sensitivity-adaptive-uptake-of-elliptic-nanoparticles",
    version="0.1.0",
    author="Sarah Iaquinta",
    author_email="sarah.r.iaquinta@gmail.com",
    packages=find_packages(),
    url="https://github.com/SarahIaquinta/ANN-sensitivity-adaptive-uptake-of-elliptic-nanoparticles",  # TODO add github repo url
    description="",  
    long_description=open("README.md").read(),
    long_description_content_type="text/markdown",
    classifiers=[
        "Programming Language :: Python :: 3",
        "Operating System :: OS Independent",
    ],
)
