# Supplementary material for: PREPRINT Machine Learning for the Sensitivity Analysis of a Model of the Cellular Uptake of Nanoparticles for the Treatment of Cancer
Source: Int J Numer Method Biomed Eng. 2024 Oct 29;40(12):e3878. doi: 10.1002/cnm.3878 (PMC11618229; doi:10.1002/cnm.3878)
Supplement: Supplementary file 1 — Data S1 Supporting Information. [file CNM-40-e3878-s001.zip › ANN-sensitivity-adaptive-uptake-of-elliptic-nanoparticles/uptake/metamodel_implementation/ANN/build_dataset.py]

from pathlib import Path
import time
import numpy as np
import openturns as ot
import seaborn as sns
import os
import pickle

import uptake.multiprocessing.run_studies_servor as umps

def build_initial_dataset(expected_sample_size):
    testcase_id = "dataset_for_ANN_mechanadaptation_vs_passive_elliptic_newsettings_"
    CPUs = min(os.cpu_count() - 4, 75)
    # umps.launch_routine_feq_allvar(expected_sample_size, testcase_id, CPUs)
    umps.launch_routine_feq_allvar_new_settings(expected_sample_size, testcase_id, CPUs)

   
    


if __name__ == "__main__":
    expected_sample_size = 4096
    build_initial_dataset(expected_sample_size)
    classes_width = 0.047
