# Supplementary material for: PREPRINT Machine Learning for the Sensitivity Analysis of a Model of the Cellular Uptake of Nanoparticles for the Treatment of Cancer
Source: Int J Numer Method Biomed Eng. 2024 Oct 29;40(12):e3878. doi: 10.1002/cnm.3878 (PMC11618229; doi:10.1002/cnm.3878)
Supplement: Supplementary file 1 — Data S1 Supporting Information. [file CNM-40-e3878-s001.zip › ANN-sensitivity-adaptive-uptake-of-elliptic-nanoparticles/uptake/metamodel_implementation/dataset_for_ANN_mechanadaptation_vs_passive_elliptic_newsettings_size4.txt]

1.82373046875	4.22314453125	1.77880859375	-0.170947265625	15.37109375	0.16690436412534126	0.03	1.0
2.640625	0.890625	5.921875	0.1828125	39.375	0.1667005819868951	0.03	1.0
3.1259765625	1.6572265625	1.6787109375	0.04306640625000002	41.2109375	0.16738179886396143	0.03	1.0
3.47119140625	2.73388671875	4.56689453125	0.43813476562500003	18.45703125	0.1670404959014722	0.03	1.0
4.05908203125	3.34912109375	5.86572265625	-0.03120117187499999	24.00390625	0.1673134267391038	0.03	1.0
4.2880859375	4.7333984375	3.1337890625	-0.42275390625000003	36.2890625	0.1671086450981192	0.03	1.0
4.52734375	2.98046875	1.37109375	-0.348046875	29.21875	0.16724511044873627	0.03	1.0
5.11865234375	1.55712890625	3.64404296875	-0.063720703125	31.69921875	0.1671768499244929	0.03	1.0
5.46044921875	4.67236328125	4.92333984375	0.359912109375	45.83984375	0.16745022689178693	0.03	1.0
5.935546875	3.556640625	2.806640625	0.07910156250000006	13.203125	0.1669724022665199	0.03	1.0
6.76611328125	5.39990234375	1.43212890625	0.33090820312499997	34.78515625	0.16676845405317373	0.03	1.0
7.5830078125	2.0673828125	5.0185546875	-0.31904296875000004	10.1171875	0.16683638141012586	0.03	1.0
1.13330078125	1.37646484375	5.06494140625	-0.421435546875	14.47265625	0.16786197286996435	0.03	1.0
1.259765625	5.333984375	4.505859375	-0.22675781250000002	43.046875	0.1675187108911701	0.03	1.0
2.0595703125	3.1220703125	1.2294921875	0.40517578125000003	30.4296875	0.1679307941453815	0.03	1.0
2.19287109375	2.31884765625	3.03857421875	0.242138671875	22.16796875	0.16772449940624873	0.03	1.0
2.76708984375	4.87744140625	2.27685546875	0.210498046875	11.38671875	0.1682757487366994	0.03	1.0
3.37890625	3.80078125	5.16015625	0.26367187500000006	48.90625	0.16834490978586988	0.03	1.0
3.693359375	1.955078125	4.017578125	-0.2232421875	33.515625	0.16806860613023675	0.03	1.0
4.83837890625	3.71044921875	3.19970703125	-0.300146484375	38.14453125	0.16813759697877756	0.03	1.0
5.2587890625	5.1337890625	5.4677734375	-0.13271484374999998	20.8984375	0.16848340257496605	0.03	1.0
5.7646484375	0.7880859375	4.3447265625	0.28740234375	16.6015625	0.168206644490986	0.03	1.0
6.08251953125	1.90380859375	2.23291015625	0.11645507812500006	44.31640625	0.16841412770856462	0.03	1.0
6.3935546875	4.0107421875	3.5439453125	0.16435546875	27.3828125	0.1676558470795301	0.03	1.0
6.47216796875	2.54345703125	5.41162109375	0.08920898437499997	35.05859375	0.16799967187564085	0.03	1.0
7.32666015625	0.99560546875	2.75048828125	-0.148974609375	47.67578125	0.16758725093081298	0.03	1.0
7.3984375	4.2890625	2.1328125	-0.10546875	19.6875	0.16779320798000902	0.03	1.0
1.3486328125	0.5830078125	3.2216796875	-0.16435546875	29.4921875	0.1690396599397466	0.03	1.0
1.5263671875	2.4873046875	2.3330078125	-0.025488281250000022	47.0703125	0.1687610728853364	0.03	1.0
2.28173828125	3.91552734375	4.32275390625	0.14809570312500003	45.41015625	0.16896992698321026	0.03	1.0
2.35009765625	4.55029296875	4.11767578125	0.012744140625000011	27.98828125	0.16869156953996953	0.03	1.0
2.982421875	4.416015625	5.384765625	0.34628906249999997	26.328125	0.16917929866589568	0.03	1.0
3.91552734375	2.41650390625	2.15966796875	-0.359033203125	48.57421875	0.16938918985980728	0.03	1.0
4.20263671875	0.57080078125	1.29052734375	-0.279931640625	26.15234375	0.1685527344553722	0.03	1.0
4.41796875	1.33984375	4.41796875	-0.08085937500000001	11.09375	0.1694592693723884	0.03	1.0
4.6162109375	3.2490234375	5.0869140625	-0.04306640625000002	43.1640625	0.1693191682857261	0.03	1.0
5.54931640625	1.24951171875	1.20751953125	0.03032226562500001	21.58203125	0.1692492045783232	0.03	1.0
6.25	1.75	2.25	0.22500000000000003	40.0	0.16890025153601915	0.03	1.0
7.111328125	1.154296875	3.294921875	0.3708984375	22.734375	0.16862212342019678	0.03	1.0
7.18310546875	5.08251953125	4.04443359375	-0.241259765625	24.74609375	0.16910945047685894	0.03	1.0
7.93505859375	3.21728515625	4.40576171875	-0.383642578125	42.48046875	0.1688306335270599	0.03	1.0
1.04443359375	4.85791015625	1.35888671875	-0.08833007812499999	38.10546875	0.1710872561714214	0.03	1.0
1.779296875	1.525390625	1.087890625	0.27597656249999997	19.453125	0.17144531413502992	0.03	1.0
1.970703125	2.794921875	4.935546875	0.10371093749999999	17.109375	0.1708731383755371	0.03	1.0
2.91064453125	0.88818359375	3.56103515625	0.299267578125	36.19140625	0.1706595558518395	0.03	1.0
3.4267578125	5.3486328125	3.9248046875	-0.009667968749999978	16.3671875	0.17130191125423444	0.03	1.0
3.8369140625	4.1181640625	2.7333984375	-0.28740234375	19.0234375	0.17073069067567004	0.03	1.0
4.35986328125	2.11865234375	2.52587890625	0.02153320312500001	38.53515625	0.1712302997366331	0.03	1.0
4.74951171875	2.21142578125	4.49365234375	-0.209619140625	14.27734375	0.17080188482548683	0.03	1.0
5.046875	4.171875	4.203125	0.3796875	33.125	0.17115874806736034	0.03	1.0
5.67578125	5.44140625	3.05078125	0.221484375	30.78125	0.17058848027987172	0.03	1.0
5.97998046875	0.94189453125	3.49755859375	-0.367822265625	11.62109375	0.17137358269528472	0.03	1.0
6.15771484375	4.01806640625	5.94873046875	0.280810546875	28.26171875	0.17051746388576663	0.03	1.0
6.61572265625	3.53466796875	1.69580078125	0.42055664062500003	12.36328125	0.170944451400192	0.03	1.0
7.5419921875	1.4716796875	5.8486328125	-0.40517578125000003	32.6953125	0.1710158239739468	0.03	1.0
1.30419921875	2.95361328125	3.82958984375	0.219287109375	42.08984375	0.17194912052390748	0.03	1.0
2.12109375	4.69921875	2.46484375	-0.207421875	22.96875	0.1717328413902981	0.03	1.0
2.71240234375	3.58837890625	5.36279296875	-0.260595703125	35.44921875	0.1716608692007879	0.03	1.0
2.8046875	2.5703125	2.9140625	-0.24609375	13.4375	0.17231079887257583	0.03	1.0
3.17041015625	3.96435546875	1.03173828125	-0.402099609375	43.92578125	0.17209360951220537	0.03	1.0
3.9873046875	1.0419921875	5.2626953125	0.41748046875000006	21.1328125	0.17216594510529193	0.03	1.0
4.59912109375	5.28759765625	1.94482421875	0.10151367187499999	25.91796875	0.17223834153315673	0.03	1.0
4.9033203125	1.4033203125	2.6357421875	0.15205078125	36.6796875	0.17245589659382762	0.03	1.0
5.416015625	2.365234375	5.599609375	-0.08613281249999999	49.296875	0.17202133467725	0.03	1.0
5.72705078125	3.09521484375	3.65869140625	-0.16831054687500002	18.22265625	0.17238331720045452	0.03	1.0
6.46533203125	1.63037109375	4.14697265625	-0.284326171875	27.75390625	0.17180487395662933	0.03	1.0
6.6943359375	2.7021484375	2.0400390625	-0.11337890625000002	30.0390625	0.17158895731221985	0.03	1.0
7.2822265625	3.3759765625	3.3974609375	0.29619140625	47.4609375	0.17187696697578783	0.03	1.0
7.62744140625	4.76513671875	5.66064453125	0.12875976562499997	14.70703125	0.17151710564884218	0.03	1.0
1.1708984375	3.7568359375	5.7509765625	0.03427734375000002	10.3515625	0.17274682636750874	0.03	1.0
1.48876953125	5.18505859375	3.01416015625	0.425830078125	48.06640625	0.17296566867953211	0.03	1.0
1.99462890625	0.74169921875	1.79345703125	-0.04702148437499998	34.39453125	0.17267400193920998	0.03	1.0
2.4150390625	1.8525390625	4.6865234375	-0.44208984375	27.1484375	0.17303873938574627	0.03	1.0
3.34130859375	1.18603515625	5.81201171875	-0.186767578125	46.23046875	0.17340502095592905	0.03	1.0
3.62841796875	4.26220703125	4.63037109375	0.22983398437499997	31.30859375	0.17252853712985974	0.03	1.0
3.84375	5.03125	1.46875	0.08437500000000003	46.25	0.1734784634280632	0.03	1.0
4.267578125	3.185546875	1.888671875	0.1740234375	28.984375	0.17318506617056362	0.03	1.0
5.19384765625	2.51904296875	4.89892578125	0.32211914062499997	24.23828125	0.1732583224059896	0.03	1.0
6.1201171875	4.5185546875	1.5517578125	-0.33486328125	40.8203125	0.1733316406415302	0.03	1.0
6.537109375	4.923828125	4.798828125	-0.3638671875	39.765625	0.17260123888584553	0.03	1.0
7.04638671875	3.85205078125	2.69677734375	-0.08305664062500001	22.40234375	0.17311187185664173	0.03	1.0
7.36083984375	1.90869140625	1.49560546875	0.351123046875	15.13671875	0.17281971224842835	0.03	1.0
7.97265625	0.51953125	3.75390625	0.06679687500000003	42.65625	0.17289265965978642	0.03	1.0
1.39306640625	3.28076171875	2.61376953125	0.28344726562500006	25.33203125	0.17384661092483342	0.03	1.0
1.7041015625	4.3916015625	4.8818359375	0.11337890624999997	33.0859375	0.1742163242737442	0.03	1.0
2.2099609375	1.2177734375	3.6806640625	-0.29619140625	49.4140625	0.1739204280073033	0.03	1.0
2.63720703125	2.64599609375	1.56884765625	-0.129638671875	12.12890625	0.1741422558564687	0.03	1.0
3.02685546875	1.80126953125	4.82568359375	-0.10063476562500001	28.49609375	0.1736991645816547	0.03	1.0
3.556640625	0.724609375	2.708984375	-0.3814453125	31.171875	0.17436465029160103	0.03	1.0
4.68798828125	0.63427734375	5.72900390625	0.40122070312499997	41.66015625	0.17355196813694335	0.03	1.0
5.5048828125	3.8642578125	1.8154296875	-0.41748046875	23.2421875	0.17362553516171422	0.03	1.0
5.90478515625	4.97998046875	4.70361328125	-0.02241210937499999	35.80078125	0.1744389080533197	0.03	1.0
6.32177734375	4.44775390625	2.94091796875	-0.218408203125	44.82421875	0.17399430780340683	0.03	1.0
6.82421875	3.05859375	5.82421875	-0.277734375	17.34375	0.17406825039309848	0.03	1.0
7.138671875	2.384765625	4.603515625	0.20566406249999997	20.078125	0.17377285647617835	0.03	1.0
7.75732421875	1.31298828125	1.87646484375	0.26147460937500006	37.71484375	0.17429045572528828	0.03	1.0
1.08203125	2.16015625	1.95703125	0.362109375	37.03125	0.1752599375294168	0.03	1.0
1.56396484375	1.04931640625	4.22998046875	0.08393554687499999	24.51171875	0.1751849792566614	0.03	1.0
1.90576171875	5.49267578125	5.58740234375	-0.350244140625	18.02734375	0.1754851977207489	0.03	1.0
2.490234375	4.064453125	3.470703125	-0.06855468749999999	40.390625	0.17496048865917732	0.03	1.0
3.21142578125	4.57958984375	2.01806640625	-0.322998046875	21.34765625	0.17473657267181433	0.03	1.0
4.1376953125	2.8876953125	5.6826171875	0.33486328125000003	43.5546875	0.17481114762494132	0.03	1.0
4.48974609375	3.64697265625	3.74169921875	0.368701171875	14.04296875	0.17458761348621116	0.03	1.0
4.9716796875	2.0576171875	2.9970703125	0.009667968749999978	19.2578125	0.17451322909121894	0.03	1.0
5.26904296875	3.40283203125	1.11474609375	0.18764648437500003	48.18359375	0.17488578626019385	0.03	1.0
6.1953125	1.7109375	5.3359375	-0.17578125	26.5625	0.17466206131934672	0.03	1.0
6.6806640625	0.8369140625	1.0146484375	-0.03427734375000002	12.7734375	0.17541004667894308	0.03	1.0
6.91650390625	2.22607421875	3.90283203125	-0.426708984375	45.01953125	0.17503525490363658	0.03	1.0
7.50439453125	4.16943359375	5.27978515625	0.046142578125	32.44140625	0.17533495997602844	0.03	1.0
7.8427734375	5.2412109375	2.5478515625	0.44208984375	29.7265625	0.17511008507545636	0.03	1.0
1.18115234375	1.86962890625	2.70654296875	-0.11997070312500002	19.19921875	0.17639205891219156	0.03	1.0
1.46484375	0.79296875	4.80859375	-0.291796875	41.71875	0.17646805393994228	0.03	1.0
1.998046875	5.119140625	3.744140625	0.13535156249999997	35.703125	0.1761644660444712	0.03	1.0
2.82861328125	3.21240234375	4.86962890625	0.387158203125	17.28515625	0.17593745973111122	0.03	1.0
2.9482421875	3.5029296875	4.1298828125	-0.15205078125	38.9453125	0.17571103770752006	0.03	1.0
3.6455078125	1.1298828125	1.5810546875	-0.37529296875	37.6171875	0.1760130634695544	0.03	1.0
3.77197265625	1.50341796875	3.41455078125	0.167431640625	16.11328125	0.17563569315209468	0.03	1.0
4.814453125	4.826171875	3.841796875	0.2443359375	10.859375	0.17556041318417556	0.03	1.0
4.88623046875	4.53564453125	5.84130859375	-0.002197265625	32.87109375	0.17608873221271656	0.03	1.0
5.63818359375	2.82666015625	2.45263671875	-0.22895507812500002	34.35546875	0.175786446933608	0.03	1.0
5.703125	2.453125	1.859375	0.014062499999999978	11.875	0.17586192091365763	0.03	1.0
6.53369140625	0.54638671875	3.00439453125	0.26938476562499997	30.95703125	0.1762402650488361	0.03	1.0
7.3505859375	3.7958984375	4.6962890625	-0.25400390625	13.7890625	0.17631612930997373	0.03	1.0
1.77587890625	4.64794921875	4.13720703125	-0.356396484375	10.64453125	0.1774619817165634	0.03	1.0
2.39794921875	3.73486328125	1.48583984375	0.303662109375	23.33984375	0.17669643242310512	0.03	1.0
3.3310546875	4.3232421875	2.6064453125	0.10810546874999999	44.8828125	0.17692540279037622	0.03	1.0
3.40966796875	0.98095703125	1.97412109375	0.145458984375	12.55859375	0.17730834163023246	0.03	1.0
4.26416015625	2.55810546875	3.68798828125	-0.09272460937499999	20.17578125	0.17684901342774492	0.03	1.0
4.3359375	3.9765625	5.5703125	-0.16171875000000002	32.1875	0.17707837966365483	0.03	1.0
5.07080078125	2.31396484375	1.00244140625	-0.252685546875	36.97265625	0.17715496734570305	0.03	1.0
5.197265625	3.146484375	2.943359375	-0.3955078125	25.546875	0.17677269000043158	0.03	1.0
5.9970703125	5.3095703125	5.2919921875	0.23642578124999997	17.9296875	0.17723162130587167	0.03	1.0
6.13037109375	1.38134765625	4.60107421875	0.41088867187500006	49.66796875	0.17700185817380407	0.03	1.0
7.0634765625	1.9697265625	5.7412109375	0.21181640625000003	28.7109375	0.17662024061058168	0.03	1.0
7.630859375	1.642578125	2.455078125	-0.05449218750000001	16.015625	0.17738512840500628	0.03	1.0
7.99658203125	4.91162109375	1.80322265625	-0.199951171875	46.50390625	0.17654411447782423	0.03	1.0
1.3212890625	3.5712890625	2.0302734375	-0.07646484375000001	48.3984375	0.17784724935955887	0.03	1.0
2.14501953125	1.59130859375	5.67041015625	0.06020507812500003	26.81640625	0.1777700620632785	0.03	1.0
2.7021484375	2.9755859375	3.4072265625	0.34365234375000003	34.1015625	0.17753890165142386	0.03	1.0
3.173828125	2.091796875	4.232421875	0.3146484375	45.234375	0.17800182521402808	0.03	1.0
3.1875	1.4375	3.8125	0.39375	27.5	0.17831178442383874	0.03	1.0
3.99755859375	5.40478515625	3.46826171875	-0.327392578125	29.98046875	0.17823419346416605	0.03	1.0
4.5888671875	0.9248046875	3.8955078125	-0.19423828124999998	24.5703125	0.17815667000130486	0.03	1.0
5.2861328125	2.7705078125	4.1591796875	-0.10810546874999999	41.9921875	0.17846716918652783	0.03	1.0
5.41259765625	4.23779296875	2.55517578125	0.18149414062499997	40.48828125	0.17807921394721968	0.03	1.0
6.21923828125	4.85302734375	3.38525390625	0.09184570312500001	22.91015625	0.17838944296851184	0.03	1.0
6.44140625	4.73828125	1.09765625	0.432421875	21.40625	0.17769294173788555	0.03	1.0
6.70458984375	3.31494140625	3.83935546875	0.041748046875	38.88671875	0.17761588829625774	0.03	1.0
7.26513671875	2.75830078125	5.35302734375	-0.448681640625	43.65234375	0.17792450371400026	0.03	1.0
1.10595703125	4.05224609375	3.91259765625	-0.270263671875	33.37890625	0.17901315501944845	0.03	1.0
1.5537109375	5.4365234375	1.0244140625	-0.21181640625	25.6640625	0.17877875256427045	0.03	1.0
1.9228515625	1.1103515625	2.5380859375	0.25400390624999997	11.8359375	0.17909142582309476	0.03	1.0
2.48681640625	2.18701171875	5.27001953125	0.19907226562499997	49.08203125	0.17870075476637146	0.03	1.0
2.95849609375	2.86572265625	1.08544921875	0.003076171874999978	30.29296875	0.1794838087726217	0.03	1.0
3.775390625	4.630859375	5.365234375	-0.01582031249999999	14.921875	0.17924817294647938	0.03	1.0
4.12060546875	3.52001953125	2.48193359375	-0.410009765625	47.24609375	0.17854496316638332	0.03	1.0
4.81103515625	1.69873046875	2.04736328125	-0.388037109375	19.55078125	0.17932664944617135	0.03	1.0
5.6279296875	3.4638671875	5.6533203125	0.37529296875	35.5078125	0.17940519469142832	0.03	1.0
6.66357421875	5.21923828125	4.22021484375	0.12084960937500006	16.46484375	0.179169765102139	0.03	1.0
6.919921875	4.103515625	1.947265625	0.29003906250000006	43.828125	0.17862282499672932	0.03	1.0
7.48046875	2.27734375	3.48046875	-0.13710937499999998	38.59375	0.17893495260145909	0.03	1.0
7.85302734375	0.85400390625	5.59716796875	-0.302783203125	21.07421875	0.17885681847954238	0.03	1.0
1.6015625	3.4296875	3.6171875	-0.37265625	20.3125	0.17002199991698144	0.03	1.0
1.74853515625	2.01123046875	5.48486328125	-0.331787109375	32.05078125	0.16981053853488662	0.03	1.0
2.42529296875	1.68408203125	2.83349609375	0.38452148437500006	44.43359375	0.17023398861227712	0.03	1.0
2.5654296875	5.0263671875	2.2158203125	0.31904296875	13.0078125	0.1698809671933972	0.03	1.0
3.2490234375	2.2724609375	1.4541015625	0.13271484375000003	23.4765625	0.17044650659564728	0.03	1.0
3.60107421875	3.03173828125	3.28271484375	0.06459960937500003	33.96484375	0.1696698562611325	0.03	1.0
4.07275390625	5.19482421875	4.99658203125	-0.11733398437499998	41.26953125	0.17037560833575974	0.03	1.0
5.04345703125	4.36474609375	2.35009765625	-0.439013671875	15.87890625	0.16952940689540996	0.03	1.0
5.333984375	1.095703125	1.751953125	-0.2654296875	46.640625	0.17030476903247266	0.03	1.0
5.8603515625	2.6728515625	4.1005859375	0.42275390625000003	39.3359375	0.16959960250093165	0.03	1.0
6.89599609375	0.67822265625	5.14794921875	0.171826171875	17.79296875	0.1699514542965022	0.03	1.0
6.9814453125	4.6064453125	4.5888671875	0.025488281250000022	49.8046875	0.17016326700178638	0.03	1.0
7.712890625	3.693359375	1.302734375	-0.1845703125	37.421875	0.1697401682483113	0.03	1.0
7.80517578125	2.86083984375	3.11181640625	-0.013623046874999989	25.09765625	0.17009260412773555	0.03	1.0
1.109375	4.484375	3.265625	0.3234375	15.625	0.18083086839433138	0.03	1.0
2.04248046875	2.50439453125	4.43505859375	-0.311572265625	39.12109375	0.1810706865302153	0.03	1.0
2.7568359375	0.5146484375	5.4775390625	-0.05712890625	17.5390625	0.18131114160506395	0.03	1.0
3.55322265625	5.09716796875	5.75830078125	0.25180664062499997	39.86328125	0.1805916846699881	0.03	1.0
3.68994140625	3.82763671875	2.22314453125	0.07250976562500006	37.20703125	0.1812309189858856	0.03	1.0
4.4794921875	1.7841796875	1.7861328125	-0.23642578125	15.1953125	0.18067134224339465	0.03	1.0
4.841796875	1.837890625	5.150390625	0.44472656250000003	31.953125	0.18115076732563795	0.03	1.0
4.98193359375	3.92041015625	4.79638671875	-0.144580078125	10.60546875	0.18075107012047129	0.03	1.0
5.77490234375	5.15087890625	1.30029296875	-0.42934570312500003	12.94921875	0.18139143527744564	0.03	1.0
5.908203125	0.607421875	1.498046875	0.1599609375	34.609375	0.18051209730730244	0.03	1.0
6.05859375	3.76171875	4.02734375	-0.03867187500000002	45.46875	0.18147180009747022	0.03	1.0
6.4892578125	3.1611328125	2.3623046875	-0.17841796875	33.8671875	0.18099067650567804	0.03	1.0
7.42236328125	1.18115234375	4.08837890625	0.19028320312499997	11.03515625	0.18091073715825273	0.03	1.0
1.53662109375	3.10009765625	5.38232421875	0.157763671875	43.41796875	0.1820363539398249	0.03	1.0
1.8408203125	2.3408203125	3.5732421875	0.09580078124999997	14.1796875	0.18227938231498375	0.03	1.0
2.353515625	1.427734375	2.162109375	-0.1423828125	21.796875	0.1817939727486574	0.03	1.0
2.66455078125	5.28271484375	2.72119140625	-0.112060546875	30.72265625	0.1821983007873315	0.03	1.0
3.40283203125	1.94287109375	3.20947265625	-0.340576171875	40.25390625	0.1815522361597447	0.03	1.0
3.474609375	3.361328125	1.361328125	-0.3076171875	12.265625	0.18244176205959645	0.03	1.0
4.2197265625	4.9384765625	4.3349609375	0.35244140625000003	24.9609375	0.18163274355904394	0.03	1.0
5.24169921875	0.76611328125	2.26708984375	0.050537109375000056	29.58984375	0.181713322390311	0.03	1.0
6.7421875	1.0078125	4.4765625	-0.41484375	35.9375	0.18211729136098884	0.03	1.0
7.10791015625	4.27685546875	5.09423828125	-0.23334960937500002	26.42578125	0.1818746947293637	0.03	1.0
7.56591796875	3.94970703125	3.06787109375	0.39858398437500003	18.80859375	0.18236053604024755	0.03	1.0
7.9248046875	2.6044921875	1.2001953125	0.24873046875	48.6328125	0.1819554884278797	0.03	1.0
1.25634765625	0.95654296875	1.46142578125	0.378369140625	46.73828125	0.18317606547113277	0.03	1.0
2.1826171875	4.2060546875	4.9892578125	-0.39111328125	28.3203125	0.18325801977540154	0.03	1.0
3.10888671875	4.78955078125	3.63427734375	-0.13930664062499998	49.90234375	0.18301237656941155	0.03	1.0
4.03515625	2.70703125	2.81640625	0.12304687500000006	25.15625	0.18276739101334166	0.03	1.0
4.29833984375	1.59619140625	4.93310546875	0.294873046875	32.63671875	0.1826858748494715	0.03	1.0
4.55126953125	3.62255859375	4.57666015625	0.25708007812500006	20.56640625	0.18284897995625196	0.03	1.0
5.1083984375	4.6943359375	1.6884765625	0.20302734375000003	37.8515625	0.18260443136730417	0.03	1.0
5.4775390625	1.5400390625	3.1240234375	-0.27333984375	44.6484375	0.18293064177571344	0.03	1.0
5.93212890625	2.92919921875	5.85595703125	-0.21577148437500002	16.89453125	0.18252306046967604	0.03	1.0
6.40380859375	2.12353515625	1.74951171875	-0.01801757812499999	23.73046875	0.183340047446399	0.03	1.0
7.330078125	5.373046875	5.951171875	0.005273437499999978	41.484375	0.18309418443520628	0.03	1.0
7.78125	3.46875	4.90625	0.14062500000000006	23.75	0.18342214858268774	0.03	1.0
1.62548828125	2.82177734375	1.66650390625	0.232470703125	29.16015625	0.18350432328300703	0.03	1.0
1.96728515625	3.41748046875	3.14111328125	-0.191162109375	13.30078125	0.1844961938651412	0.03	1.0
2.4423828125	4.8017578125	5.8779296875	-0.24873046875000002	45.7421875	0.18358657164627315	0.03	1.0
2.88671875	5.24609375	1.76171875	-0.446484375	34.84375	0.18408161430946923	0.03	1.0
3.25927734375	4.13525390625	4.50341796875	-0.04965820312500002	27.32421875	0.1839989218813171	0.03	1.0
3.81982421875	2.25048828125	5.93896484375	0.430224609375	10.21484375	0.18433013815759866	0.03	1.0
4.076171875	0.822265625	3.041015625	0.03691406250000001	47.578125	0.18375128975819838	0.03	1.0
4.7666015625	4.0791015625	1.4443359375	0.057128906250000056	15.5859375	0.18424722234717286	0.03	1.0
5.33056640625	5.46826171875	3.55126953125	0.33969726562499997	42.83203125	0.18383375970557875	0.03	1.0
5.69970703125	1.08349609375	5.00634765625	-0.07338867187499998	39.62890625	0.1841643810979722	0.03	1.0
6.1474609375	2.1552734375	2.7431640625	-0.35244140625	21.9140625	0.1839163037133492	0.03	1.0
6.619140625	2.912109375	3.646484375	-0.3251953125	18.671875	0.18441312862995812	0.03	1.0
6.96435546875	1.48876953125	1.38818359375	-0.15688476562499998	40.99609375	0.18366889377157974	0.03	1.0
1.0341796875	1.7451171875	4.5595703125	0.17841796875	31.7578125	0.18457933396421972	0.03	1.0
1.33154296875	4.96533203125	5.17724609375	0.018896484375000022	20.68359375	0.1849961609683393	0.03	1.0
2.2578125	2.0234375	1.2734375	-0.007031249999999989	44.0625	0.1847458391592621	0.03	1.0
2.97900390625	1.28857421875	2.34033203125	-0.257958984375	22.51953125	0.1851634193752543	0.03	1.0
3.9052734375	3.0537109375	4.1103515625	0.27333984375000003	42.2265625	0.18524716204604044	0.03	1.0
4.44189453125	4.48193359375	1.21728515625	0.214892578125	19.94140625	0.18549884516099815	0.03	1.0
4.62646484375	2.61181640625	3.29248046875	0.140185546875	47.01171875	0.18533098049861998	0.03	1.0
5.01953125	1.22265625	5.39453125	0.305859375	14.53125	0.18541487483590602	0.03	1.0
5.552734375	4.376953125	4.408203125	-0.12480468750000001	27.890625	0.1850797523835344	0.03	1.0
6.27392578125	3.64208984375	5.45556640625	-0.379248046875	48.84765625	0.18482920445828258	0.03	1.0
7.2001953125	0.7001953125	2.2451171875	0.39111328125000006	26.0546875	0.18491264502731253	0.03	1.0
7.55224609375	4.58447265625	2.80419921875	0.312451171875	36.54296875	0.18466254902844778	0.03	1.0
1.4580078125	3.9423828125	4.3935546875	0.24345703125	35.1171875	0.1862580146423537	0.03	1.0
1.751953125	3.888671875	2.279296875	0.41308593750000006	38.359375	0.1857512130969117	0.03	1.0
2.39111328125	1.02490234375	3.30712890625	-0.231591796875	19.78515625	0.18617335575655652	0.03	1.0
2.57568359375	0.63916015625	4.01513671875	-0.397705078125	16.85546875	0.18600426865264974	0.03	1.0
3.310546875	2.931640625	2.181640625	-0.03339843749999999	38.203125	0.1864275636065723	0.03	1.0
3.6181640625	2.3994140625	5.0771484375	-0.20302734375	35.2734375	0.18558289157718272	0.03	1.0
5.84326171875	3.30517578125	2.14990234375	-0.293994140625	30.52734375	0.18566701418793347	0.03	1.0
6.8857421875	5.0654296875	3.1923828125	-0.09580078125000002	11.4453125	0.1859198402251373	0.03	1.0
7.015625	5.265625	4.046875	-0.15468749999999998	14.375	0.18608877379492073	0.03	1.0
7.70947265625	1.81591796875	4.35205078125	0.11118164062499997	33.61328125	0.18583548840796696	0.03	1.0
7.94873046875	2.34814453125	2.40380859375	0.166552734375	30.37109375	0.18634275055729949	0.03	1.0
1.20166015625	5.37060546875	2.12548828125	0.188525390625	22.67578125	0.18719436954435356	0.03	1.0
1.2734375	1.1640625	2.7578125	0.007031249999999989	34.6875	0.18745137522310193	0.03	1.0
2.0185546875	2.1357421875	5.4189453125	-0.17314453125	42.3828125	0.18727995976407114	0.03	1.0
2.83544921875	1.54736328125	4.29833984375	-0.427587890625	20.83984375	0.18702342358796403	0.03	1.0
3.65234375	3.60546875	3.24609375	0.43945312500000006	44.21875	0.18676758925721582	0.03	1.0
4.24365234375	4.68212890625	5.51904296875	0.04877929687499999	16.69921875	0.18668246661501298	0.03	1.0
4.93408203125	2.72412109375	3.99072265625	0.08129882812500006	49.00390625	0.18685278956251997	0.03	1.0
5.1630859375	1.6083984375	1.2587890625	0.36474609375000006	11.2890625	0.18659742152977085	0.03	1.0
5.7509765625	4.7822265625	2.3037109375	-0.06943359375000002	26.2109375	0.1869380676372598	0.03	1.0
6.09619140625	3.35888671875	5.19189453125	-0.349365234375	33.45703125	0.1865124538955421	0.03	1.0
6.56787109375	4.19384765625	1.16357421875	-0.320361328125	47.16796875	0.1873656282878185	0.03	1.0
7.384765625	0.958984375	5.130859375	0.3357421875	28.046875	0.1871088575213558	0.03	1.0
2.09716796875	3.16845703125	3.53662109375	-0.023291015625000022	10.05859375	0.18770908757618807	0.03	1.0
2.736328125	4.279296875	1.419921875	-0.4166015625	47.734375	0.18848649394873682	0.03	1.0
3.1396484375	5.1630859375	4.9697265625	-0.27509765625000004	31.6015625	0.18796750952227984	0.03	1.0
3.45751953125	3.77880859375	2.85791015625	-0.221044921875	29.31640625	0.1882266439961399	0.03	1.0
3.96337890625	1.83544921875	1.32470703125	0.26235351562500003	13.14453125	0.1878812898490895	0.03	1.0
4.3837890625	0.7587890625	3.5927734375	0.20478515625	45.8984375	0.18831318100317226	0.03	1.0
4.568359375	3.830078125	5.892578125	0.11425781250000006	18.515625	0.18779514923662372	0.03	1.0
5.07763671875	4.94580078125	3.16552734375	0.28256835937499997	41.15234375	0.1883997976174049	0.03	1.0
5.39208984375	0.50244140625	1.65185546875	-0.127001953125	36.38671875	0.18805380836508884	0.03	1.0
6.00390625	1.92578125	4.53515625	-0.298828125	23.90625	0.18814018648661063	0.03	1.0
6.4345703125	2.4970703125	3.1044921875	-0.38232421875	15.4296875	0.18762310475928726	0.03	1.0
7.25830078125	4.50146484375	4.43994140625	0.36606445312499997	39.47265625	0.18753720067762464	0.03	1.0
1.05810546875	0.70751953125	5.91943359375	0.321240234375	49.74609375	0.1890956096209778	0.03	1.0
1.81005859375	2.59228515625	5.03076171875	0.403857421875	27.48046875	0.18874706234735728	0.03	1.0
1.875	3.625	1.625	-0.3375	25.0	0.18883407865013138	0.03	1.0
2.92431640625	4.37451171875	3.08251953125	-0.08217773437499998	46.58203125	0.18927036643408346	0.03	1.0
3.7412109375	2.6240234375	4.4619140625	0.06943359374999997	28.1640625	0.1893578660256114	0.03	1.0
4.79052734375	3.04150390625	2.78466796875	0.42846679687500006	23.57421875	0.18944544655658851	0.03	1.0
5.607421875	1.291015625	3.509765625	-0.4412109375	41.328125	0.18918294766985358	0.03	1.0
6.65673828125	2.04052734375	4.94775390625	-0.189404296875	20.41015625	0.1889211752225451	0.03	1.0
6.72509765625	1.42529296875	5.99267578125	-0.09975585937499998	42.98828125	0.18857327010726946	0.03	1.0
7.4736328125	4.9580078125	1.3466796875	0.17314453125	44.4921875	0.1890083521757187	0.03	1.0
7.6513671875	3.1123046875	1.7080078125	0.08701171874999997	22.0703125	0.18866012620330708	0.03	1.0
1.396484375	2.658203125	5.814453125	-0.4341796875	24.140625	0.1798779148917483	0.03	1.0
1.68701171875	1.27392578125	2.93115234375	-0.04086914062500002	36.77734375	0.1804325800625523	0.03	1.0
2.22021484375	4.33056640625	1.88623046875	0.44956054687499997	40.76171875	0.1801152104129106	0.03	1.0
2.61328125	3.25390625	4.61328125	0.052734375000000056	18.28125	0.18019444811050989	0.03	1.0
3.0439453125	3.6689453125	3.0263671875	0.19423828125000003	22.3046875	0.1797200649379141	0.03	1.0
3.86767578125	0.67333984375	4.67431640625	-0.182373046875	42.59765625	0.17964124380509627	0.03	1.0
4.6640625	4.9921875	2.6796875	-0.31640625	47.8125	0.17956249178028144	0.03	1.0
5.48779296875	1.99658203125	3.77099609375	0.32827148437500003	26.93359375	0.17979895526974232	0.03	1.0
6.3115234375	1.3349609375	4.8916015625	0.07646484375000001	45.9765625	0.18003604237176388	0.03	1.0
6.84814453125	2.45068359375	2.62353515625	0.355517578125	13.69140625	0.1802737555565336	0.03	1.0
7.13525390625	3.00732421875	1.55908203125	-0.06108398437500001	28.76953125	0.17995694389525943	0.03	1.0
7.7744140625	4.4306640625	3.6708984375	-0.34365234375	31.5234375	0.18035313284311566	0.03	1.0
1.4169921875	4.5966796875	3.9736328125	0.38232421875000006	17.6953125	0.19148239913982515	0.03	1.0
2.24072265625	2.90966796875	2.32080078125	-0.366943359375	37.36328125	0.19139292556422596	0.03	1.0
3.05078125	1.06640625	1.17578125	-0.11601562500000001	15.78125	0.19094680900657313	0.03	1.0
3.53271484375	2.14306640625	4.07373046875	-0.28168945312500004	43.26171875	0.1908578351428172	0.03	1.0
3.87451171875	4.08642578125	5.11865234375	0.127880859375	39.27734375	0.19121422902758975	0.03	1.0
4.458984375	5.470703125	2.376953125	0.2970703125	21.640625	0.1905914103578242	0.03	1.0
4.7119140625	2.2431640625	2.1083984375	0.27509765625	34.0234375	0.1911250058326723	0.03	1.0
4.94775390625	0.81982421875	4.37158203125	0.220166015625	26.26953125	0.19068013593408129	0.03	1.0
5.53564453125	5.26318359375	5.43603515625	-0.263232421875	11.19140625	0.19103586586446528	0.03	1.0
5.8740234375	4.1474609375	3.3291015625	-0.20478515625000002	48.4765625	0.19076894415723533	0.03	1.0
6.345703125	3.419921875	4.310546875	-0.0087890625	32.109375	0.19130353556583066	0.03	1.0
6.80029296875	4.80908203125	2.20849609375	-0.40297851562500003	29.43359375	0.19050276731314822	0.03	1.0
1.50244140625	1.64013671875	3.78564453125	-0.208740234375	39.70703125	0.19211106420899582	0.03	1.0
2.09033203125	4.75537109375	4.77197265625	0.27817382812499997	42.75390625	0.19247215826323952	0.03	1.0
2.3193359375	3.3271484375	2.6650390625	0.22412109375000006	15.0390625	0.19220121064239126	0.03	1.0
3.35498046875	5.31689453125	1.62255859375	0.41967773437500006	36.62109375	0.19193102478796684	0.03	1.0
4.171875	2.296875	4.828125	-0.4078125	18.125	0.19166159749192832	0.03	1.0
5.23486328125	3.99365234375	1.90087890625	-0.09096679687499998	13.53515625	0.1917513225036281	0.03	1.0
6.0517578125	0.9736328125	5.7998046875	0.10283203125000001	31.3671875	0.19184113156292446	0.03	1.0
6.49609375	1.57421875	1.83984375	0.130078125	47.96875	0.19238175755013856	0.03	1.0
7.08740234375	2.96337890625	4.73779296875	0.30190429687500003	10.44921875	0.19229144171635135	0.03	1.0
7.16943359375	1.73291015625	3.23388671875	0.024169921875	13.10546875	0.19157195640989663	0.03	1.0
7.904296875	4.650390625	2.962890625	-0.2865234375	34.453125	0.19202100229712624	0.03	1.0
1.1572265625	2.7509765625	1.5224609375	-0.26630859375000004	22.4609375	0.19256264397536552	0.03	1.0
2.162109375	0.548828125	4.173828125	0.4236328125	14.765625	0.19347220254121203	0.03	1.0
2.791015625	4.240234375	3.724609375	0.0263671875	24.296875	0.19274387087666464	0.03	1.0
3.10205078125	2.47021484375	5.53369140625	0.16918945312500006	33.22265625	0.19319843403613038	0.03	1.0
3.72412109375	0.91259765625	2.56982421875	-0.010986328125	40.91796875	0.1930163517270628	0.03	1.0
4.0283203125	4.5283203125	2.0107421875	-0.18544921874999998	11.6796875	0.19328960407720258	0.03	1.0
4.50341796875	1.13720703125	5.25537109375	-0.332666015625	16.30859375	0.1933808602049006	0.03	1.0
4.8623046875	5.4169921875	4.6376953125	-0.37001953125	46.1328125	0.1929254392162404	0.03	1.0
5.4296875	3.1953125	1.0390625	0.31640625000000006	38.4375	0.19310734995992646	0.03	1.0
5.79541015625	2.08935546875	2.90673828125	0.38540039062500003	28.92578125	0.1928346123063886	0.03	1.0
7.42919921875	3.57861328125	5.70458984375	-0.11821289062500001	27.08984375	0.19265321480645314	0.03	1.0
1.23583984375	3.78369140625	3.37060546875	-0.436376953125	30.13671875	0.19374674802516437	0.03	1.0
1.84765625	4.89453125	5.62890625	-0.04570312500000001	27.65625	0.19383843642042498	0.03	1.0
2.67138671875	1.97705078125	2.07177734375	0.029443359374999978	47.40234375	0.19411402303208378	0.03	1.0
3.4951171875	1.3935546875	3.4267578125	0.22763671874999997	25.8203125	0.19439039438090266	0.03	1.0
4.31884765625	3.14404296875	4.27392578125	-0.240380859375	49.23828125	0.19429818319814052	0.03	1.0
5.142578125	2.560546875	2.513671875	-0.16347656249999998	43.984375	0.19420605945664027	0.03	1.0
5.96630859375	4.31103515625	3.93701171875	0.15073242187499997	21.23046875	0.19448269312948102	0.03	1.0
6.36962890625	5.11669921875	2.41845703125	0.06547851562500001	19.39453125	0.19356363120835499	0.03	1.0
6.7900390625	3.7275390625	5.3115234375	0.34541015625	42.1484375	0.1940220738003884	0.03	1.0
7.2958984375	1.8818359375	3.8759765625	-0.07822265625000002	35.3515625	0.19365514632877878	0.03	1.0
7.61376953125	0.81005859375	1.13916015625	-0.361669921875	23.06640625	0.19393021163770655	0.03	1.0
1.013671875	3.009765625	5.228515625	-0.1318359375	45.078125	0.19494550473561467	0.03	1.0
1.94677734375	1.32275390625	1.06591796875	0.11909179687499999	29.82421875	0.19522425051236833	0.03	1.0
2.44921875	2.43359375	3.94921875	0.28476562499999997	32.34375	0.1953173429974727	0.03	1.0
2.8798828125	1.9892578125	2.4404296875	0.37001953125000003	48.2421875	0.19476011601920973	0.03	1.0
3.81298828125	5.00927734375	3.85400390625	-0.386279296875	26.66015625	0.19466755382348747	0.03	1.0
4.71875	0.65625	3.34375	-0.02812500000000001	21.25	0.19457507956866657	0.03	1.0
5.65185546875	3.67626953125	4.20068359375	0.011865234374999978	43.49609375	0.1948527662813377	0.03	1.0
6.5849609375	4.3427734375	5.5556640625	0.26630859375	24.4140625	0.19513124672478682	0.03	1.0
7.01220703125	3.27099609375	3.44384765625	0.20786132812499997	37.12890625	0.19541052430704642	0.03	1.0
7.51806640625	2.65576171875	1.98876953125	-0.279052734375	40.33203125	0.19503833150802344	0.03	1.0
1.63232421875	4.43798828125	2.50146484375	-0.301025390625	12.71484375	0.19559715390860036	0.03	1.0
3.27978515625	0.60498046875	5.32861328125	0.09008789062500006	10.80078125	0.19578414033745997	0.03	1.0
3.5703125	4.8359375	4.7109375	0.16171874999999997	41.5625	0.19606529127375424	0.03	1.0
4.0966796875	3.9326171875	1.1220703125	-0.10283203125000001	34.2578125	0.1958777676820812	0.03	1.0
4.39404296875	2.77783203125	2.98974609375	-0.149853515625	23.18359375	0.19634725085087004	0.03	1.0
5.0126953125	3.5126953125	3.8076171875	-0.22763671875	28.5546875	0.19625317426093622	0.03	1.0
5.36474609375	1.77197265625	5.61669921875	-0.418798828125	39.04296875	0.19597148461796085	0.03	1.0
5.83642578125	1.45458984375	2.64306640625	0.23950195312500006	46.34765625	0.1961591877783631	0.03	1.0
6.181640625	5.099609375	2.083984375	0.4060546875	16.171875	0.19569060245568773	0.03	1.0
6.865234375	2.189453125	1.595703125	0.0439453125	25.390625	0.1964414176778092	0.03	1.0
7.8291015625	1.2666015625	4.2568359375	-0.22412109375	18.0859375	0.19550379456827838	0.03	1.0
1.37939453125	2.29443359375	4.65478515625	-0.06635742187499999	17.44140625	0.19691360992259987	0.03	1.0
1.7177734375	0.8662109375	1.9228515625	-0.34541015625	44.7265625	0.196630022562527	0.03	1.0
2.3056640625	5.2119140625	2.8896484375	0.07822265624999997	37.7734375	0.19700832090808523	0.03	1.0
2.54150390625	4.10107421875	5.77783203125	0.360791015625	20.01953125	0.19653567487164722	0.03	1.0
3.01318359375	3.45166015625	1.82763671875	0.333544921875	19.35546875	0.19748324574514248	0.03	1.0
3.939453125	1.701171875	5.716796875	-0.3181640625	35.859375	0.19719801646526408	0.03	1.0
4.64697265625	4.62841796875	1.53955078125	-0.17006835937499998	31.11328125	0.19729300130051539	0.03	1.0
5.5732421875	2.8779296875	4.7548828125	0.18544921875000003	13.9453125	0.19738807768300323	0.03	1.0
6.28076171875	1.11767578125	3.71240234375	0.43725585937500006	33.02734375	0.19710312304508926	0.03	1.0
7.20703125	4.03515625	2.58203125	-0.425390625	12.03125	0.19681898995723415	0.03	1.0
7.68896484375	5.42431640625	4.85498046875	-0.028564453125	49.51171875	0.19672446088084145	0.03	1.0
1.2255859375	1.9208984375	5.3212890625	0.30849609375000003	38.7890625	0.19815200038701564	0.03	1.0
1.87158203125	0.53662109375	2.42822265625	0.13754882812499997	21.50390625	0.1984399980621094	0.03	1.0
2.15869140625	4.92138671875	1.12939453125	-0.293115234375	15.95703125	0.19805618683816062	0.03	1.0
3.078125	3.078125	2.484375	-0.09843750000000001	36.875	0.1975785056196035	0.03	1.0
4.01123046875	1.41064453125	3.96630859375	0.11030273437499999	17.87109375	0.1978648374474663	0.03	1.0
4.5205078125	4.2548828125	3.4560546875	0.41220703124999997	12.6171875	0.19776930133745352	0.03	1.0
5.45361328125	2.58740234375	4.24462890625	-0.400341796875	32.28515625	0.19767385743931276	0.03	1.0
6.373046875	0.744140625	5.619140625	-0.2021484375	10.703125	0.19796046590304964	0.03	1.0
7.30615234375	3.74462890625	2.08154296875	0.21752929687500006	34.19921875	0.19824790668409079	0.03	1.0
7.58984375	5.16796875	4.18359375	0.270703125	26.71875	0.19834390586412282	0.03	1.0
2.6884765625	3.8447265625	3.8662109375	-0.12568359375	43.7109375	0.19853618341331006	0.03	1.0
3.3720703125	0.9345703125	4.6669921875	-0.32607421875	32.9296875	0.19930903605663958	0.03	1.0
3.50537109375	4.50634765625	5.22607421875	-0.376611328125	24.66796875	0.19901851222000874	0.03	1.0
4.19580078125	4.18896484375	2.87744140625	0.30981445312500006	11.97265625	0.19921210057876562	0.03	1.0
4.322265625	2.521484375	1.068359375	0.39199218750000003	40.546875	0.19872883411770415	0.03	1.0
5.13916015625	3.18310546875	5.56298828125	0.019775390625	45.17578125	0.19882529974273094	0.03	1.0
5.2109375	2.1015625	3.6953125	0.17578125000000006	17.1875	0.1991152593456808	0.03	1.0
5.9560546875	1.1982421875	1.9814453125	-0.00439453125	29.8828125	0.19892185906463988	0.03	1.0
6.03466796875	5.35595703125	2.59912109375	-0.19204101562499998	37.55859375	0.1994060659169466	0.03	1.0
6.77294921875	1.85986328125	3.36083984375	-0.258837890625	48.33984375	0.1986324620532467	0.03	1.0
1.587890625	1.818359375	3.177734375	0.15292968749999997	12.421875	0.1898845672430578	0.03	1.0
1.68017578125	3.48583984375	1.23681640625	0.09887695312500006	40.09765625	0.19032572835834766	0.03	1.0
2.52099609375	5.05322265625	4.52294921875	-0.16567382812499998	32.79296875	0.19014901815143215	0.03	1.0
2.6064453125	1.4814453125	5.2138671875	-0.08701171875000002	24.8046875	0.19041420668495188	0.03	1.0
3.2353515625	3.2978515625	5.9755859375	-0.36474609375	14.3359375	0.18970867491084248	0.03	1.0
4.16845703125	1.23974609375	1.72509765625	0.34848632812499997	30.87890625	0.18962085088653302	0.03	1.0
5.29296875	4.46484375	5.04296875	0.03164062499999998	36.09375	0.18953310813937346	0.03	1.0
6.22607421875	2.40673828125	1.40771484375	-0.04790039062500001	18.96484375	0.18979658032528612	0.03	1.0
6.9404296875	0.6513671875	2.8408203125	-0.24345703125	38.0078125	0.19006078604241103	0.03	1.0
7.7265625	2.8046875	5.4921875	0.41484375	45.3125	0.19023733221866146	0.03	1.0
7.87353515625	3.88623046875	3.60986328125	0.23071289062500006	17.05078125	0.18997263577756135	0.03	1.0
1.35546875	4.15234375	1.60546875	0.200390625	13.59375	0.20146574197039005	0.03	1.0
1.72802734375	5.22900390625	3.72216796875	0.259716796875	46.07421875	0.2013666978024679	0.03	1.0
2.544921875	2.228515625	2.572265625	-0.2724609375	28.828125	0.2010701487408571	0.03	1.0
3.59423828125	1.72802734375	1.51025390625	-0.020654296874999978	47.91015625	0.2007744718396157	0.03	1.0
4.4111328125	3.3955078125	4.7841796875	0.00439453125	26.9921875	0.20087293413760973	0.03	1.0
4.87255859375	1.02978515625	1.59326171875	0.23510742187500006	44.98046875	0.20057783654081582	0.03	1.0
4.99560546875	2.89501953125	1.85693359375	0.377490234375	22.24609375	0.2009714930572592	0.03	1.0
5.8125	4.5625	5.6875	-0.39375	42.5	0.20067610602126304	0.03	1.0
6.86181640625	4.06201171875	4.64501953125	-0.138427734375	24.08203125	0.2011689013309759	0.03	1.0
7.6787109375	1.0615234375	2.8994140625	0.12568359375	40.6640625	0.20126775097046828	0.03	1.0
2.28857421875	0.84423828125	4.84521484375	-0.216650390625	31.46484375	0.20176345992808237	0.03	1.0
3.0029296875	2.8388671875	3.7783203125	-0.41220703125	10.5078125	0.20206205909920577	0.03	1.0
3.7890625	0.6171875	2.0546875	0.24609375000000006	22.8125	0.20226161671028592	0.03	1.0
3.93603515625	4.82373046875	2.67236328125	0.399462890625	34.55078125	0.2019624278881712	0.03	1.0
4.650390625	1.505859375	4.740234375	0.09667968750000006	39.921875	0.20186289487950324	0.03	1.0
4.74267578125	5.04833984375	5.29931640625	0.15512695312499997	27.59765625	0.20236154340200582	0.03	1.0
5.58349609375	3.49072265625	2.96044921875	-0.10942382812500001	15.29296875	0.20216178865801293	0.03	1.0
5.6689453125	1.7939453125	1.1513671875	-0.14326171875	47.3046875	0.20246156887944244	0.03	1.0
6.2978515625	5.4853515625	1.9130859375	-0.30849609375	36.8359375	0.2016641228890749	0.03	1.0
7.23095703125	2.17724609375	5.78759765625	0.29223632812500006	18.37890625	0.20156488361793218	0.03	1.0
1.01025390625	2.38232421875	3.43408203125	0.05141601562500003	43.76953125	0.2027622394930944	0.03	1.0
1.6494140625	1.3056640625	5.5458984375	0.44384765625000006	16.5234375	0.20326534663292145	0.03	1.0
1.9365234375	4.4599609375	4.2666015625	-0.03603515624999998	20.9765625	0.20286266158189292	0.03	1.0
2.47314453125	3.07568359375	1.99853515625	-0.431982421875	38.69140625	0.2031645255691682	0.03	1.0
2.86279296875	3.87158203125	5.64599609375	-0.234228515625	41.93359375	0.20256169328915483	0.03	1.0
3.283203125	4.982421875	3.373046875	-0.1775390625	19.609375	0.20346728925537727	0.03	1.0
6.59521484375	1.20556640625	2.51123046875	-0.337939453125	25.76171875	0.2029631831921114	0.03	1.0
6.98828125	2.62890625	5.23828125	-0.05976562499999999	33.28125	0.2030638044717664	0.03	1.0
7.521484375	3.283203125	3.939453125	0.3533203125	49.140625	0.2026619167779922	0.03	1.0
7.81201171875	4.39892578125	1.05615234375	0.07163085937499997	11.77734375	0.20336626781192593	0.03	1.0
1.29736328125	4.30615234375	5.96337890625	-0.147216796875	36.03515625	0.20397390568198795	0.03	1.0
2.1142578125	2.5361328125	1.7373046875	0.15908203125000003	18.8671875	0.20407553186189029	0.03	1.0
3.966796875	3.712890625	4.525390625	-0.3427734375	16.953125	0.20427908832477182	0.03	1.0
4.10693359375	2.04541015625	4.17138671875	0.192919921875	35.60546875	0.20377095666882244	0.03	1.0
4.56494140625	1.95263671875	2.84814453125	-0.03999023437499999	12.20703125	0.20438101891123198	0.03	1.0
5.3544921875	3.6591796875	2.4111328125	0.32607421875000003	30.1953125	0.20366963353388692	0.03	1.0
5.3818359375	4.8896484375	3.6025390625	0.05537109374999999	32.5390625	0.20448305127053068	0.03	1.0
6.17822265625	0.72216796875	3.88330078125	-0.310693359375	14.86328125	0.20356841111276774	0.03	1.0
6.41748046875	3.12939453125	5.06005859375	0.250927734375	14.12109375	0.2041772593589552	0.03	1.0
7.234375	1.359375	1.390625	-0.2390625	30.625	0.2038723806679608	0.03	1.0
1.7998046875	3.2294921875	3.0751953125	-0.31376953125	23.6328125	0.20530299233121146	0.03	1.0
2.73291015625	1.15185546875	4.46923828125	0.329150390625	41.42578125	0.2052001402735334	0.03	1.0
3.14990234375	0.77587890625	3.17529296875	0.35815429687500006	37.94921875	0.20458518555516708	0.03	1.0
3.43359375	1.88671875	5.90234375	0.07382812499999997	20.46875	0.20468742191794512	0.03	1.0
4.36669921875	5.14111328125	1.64208984375	-0.06196289062499999	44.58984375	0.20499474500775736	0.03	1.0
5.0947265625	0.5634765625	4.9599609375	-0.43505859375	49.9609375	0.2048922014906708	0.03	1.0
6.02783203125	3.81787109375	1.33447265625	0.44692382812500003	25.25390625	0.2047897605119744	0.03	1.0
6.728515625	4.552734375	2.787109375	0.1951171875	46.796875	0.20509739121726503	0.03	1.0
7.66162109375	2.47509765625	3.50732421875	-0.179736328125	28.41796875	0.2054059475452585	0.03	1.0
1.44091796875	2.07470703125	1.19287109375	-0.388916015625	33.80859375	0.20581880307522235	0.03	1.0
2.3671875	5.3828125	5.1015625	0.37265624999999997	10.9375	0.20550900607094477	0.03	1.0
3.30712890625	3.55419921875	3.98095703125	0.12172851562500003	31.89453125	0.20602585383029023	0.03	1.0
3.67626953125	2.99755859375	5.20166015625	-0.305419921875	45.56640625	0.20644120760042337	0.03	1.0
4.2333984375	1.5693359375	2.3134765625	-0.13447265625	12.8515625	0.20612953550400082	0.03	1.0
4.91015625	3.33203125	2.19140625	-0.214453125	40.15625	0.20633721223112186	0.03	1.0
5.17333984375	4.72119140625	4.30810546875	-0.267626953125	17.63671875	0.20623332158501587	0.03	1.0
6.099609375	2.736328125	3.236328125	0.25488281250000006	37.265625	0.20592227640641497	0.03	1.0
7.03955078125	0.90771484375	2.09619140625	0.0004394531249999889	15.72265625	0.2056121680638522	0.03	1.0
7.9658203125	4.2158203125	5.4482421875	-0.016699218750000022	39.1796875	0.20571543367987544	0.03	1.0
1.205078125	0.998046875	4.076171875	-0.10722656250000001	26.484375	0.20675382363333503	0.03	1.0
1.65625	2.84375	4.28125	-0.19687500000000002	48.75	0.20717212078296496	0.03	1.0
2.02880859375	3.99853515625	2.37451171875	0.09448242187500006	48.73046875	0.2070673878974774	0.03	1.0
2.58935546875	4.61376953125	3.26318359375	0.180615234375	25.99609375	0.20748695608125223	0.03	1.0
2.8525390625	4.6650390625	1.2490234375	0.28916015624999997	29.6484375	0.20654530785134387	0.03	1.0
5.73388671875	1.66455078125	5.50927734375	0.198193359375	24.90234375	0.2066495131426265	0.03	1.0
6.5576171875	2.3310546875	4.3642578125	0.39638671875000003	43.3203125	0.20696276085089182	0.03	1.0
6.8173828125	1.6767578125	4.0029296875	0.31376953125	20.7421875	0.2073819047136854	0.03	1.0
7.38134765625	5.33154296875	3.33642578125	-0.409130859375	21.73828125	0.2068582394828544	0.03	1.0
7.75048828125	3.44677734375	2.29150390625	-0.330029296875	44.16015625	0.207276959668033	0.03	1.0
2.244140625	3.537109375	5.521484375	0.23730468750000006	33.671875	0.2084372296575238	0.03	1.0
3.07470703125	5.45849609375	4.38134765625	0.03911132812500001	14.62890625	0.20811950612265637	0.03	1.0
3.5224609375	4.0302734375	2.1181640625	0.43505859375000006	46.9140625	0.20780274973365126	0.03	1.0
3.8916015625	2.2041015625	3.3193359375	-0.05537109374999999	30.5859375	0.2082253062884449	0.03	1.0
4.45556640625	1.09326171875	5.42626953125	-0.447802734375	27.83203125	0.20769737842908575	0.03	1.0
4.69482421875	4.12548828125	4.06396484375	-0.357275390625	35.21484375	0.20833121407863284	0.03	1.0
4.951171875	5.197265625	1.166015625	-0.07558593749999998	22.578125	0.20759211393239066	0.03	1.0
5.51171875	0.87109375	2.38671875	0.341015625	19.84375	0.20801381341729724	0.03	1.0
5.88427734375	2.26025390625	5.12841796875	0.06284179687499997	42.32421875	0.20790822800873052	0.03	1.0
1.0751953125	5.0751953125	2.8701171875	-0.39638671875000003	41.0546875	0.2090755959369098	0.03	1.0
1.42724609375	1.45947265625	2.17919921875	-0.250048828125	11.54296875	0.20875592477447633	0.03	1.0
1.89892578125	1.76708984375	3.58056640625	0.408251953125	23.84765625	0.20896893015662465	0.03	1.0
2.927734375	1.251953125	5.033203125	0.2126953125	42.890625	0.20928925450922284	0.03	1.0
5.60400390625	4.41357421875	1.71533203125	0.30454101562499997	47.51953125	0.20939624763560144	0.03	1.0
6.34228515625	2.79248046875	1.26611328125	0.14633789062499997	38.30078125	0.20854335318975611	0.03	1.0
6.6328125	3.8984375	3.1484375	0.10546875000000006	29.0625	0.20886237315792158	0.03	1.0
7.1591796875	4.8701171875	5.1845703125	-0.15908203124999998	16.7578125	0.2086495848403036	0.03	1.0
7.45654296875	0.59033203125	4.55224609375	-0.09360351562500002	45.68359375	0.209182370665441	0.03	1.0
1.51611328125	4.14990234375	2.68212890625	-0.344091796875	24.78515625	0.21068875057867395	0.03	1.0
2.3330078125	0.8173828125	3.7685546875	0.35595703125000006	40.1171875	0.21079717976429416	0.03	1.0
2.77734375	1.73046875	2.62109375	0.326953125	39.21875	0.21145010582830004	0.03	1.0
3.36865234375	2.80712890625	4.89404296875	0.16127929687500003	21.69921875	0.21134100407615705	0.03	1.0
4.185546875	4.806640625	1.556640625	-0.14589843749999998	43.203125	0.21101437329349337	0.03	1.0
5.22119140625	1.48388671875	5.81689453125	-0.236865234375	48.45703125	0.21112313798257823	0.03	1.0
6.0380859375	3.4833984375	1.8837890625	0.25224609375	26.2890625	0.21123201485225104	0.03	1.0
7.07373046875	5.47314453125	3.02880859375	0.05405273437499997	45.37109375	0.21090572061170898	0.03	1.0
7.890625	2.140625	4.671875	-0.04218749999999999	29.375	0.21058043288262815	0.03	1.0
1.1435546875	5.2607421875	4.7939453125	-0.06064453125000002	37.3828125	0.21210708922375848	0.03	1.0
2.07666015625	2.24560546875	1.50048828125	0.07602539062499997	17.67578125	0.2119973086279178	0.03	1.0
2.1484375	3.0390625	3.3828125	0.11953125000000003	49.6875	0.21232699186148982	0.03	1.0
3.71044921875	3.42236328125	3.67333984375	-0.315087890625	15.83984375	0.21177808799958636	0.03	1.0
4.8759765625	2.9072265625	2.9287109375	-0.18193359375	11.2109375	0.21166864761511034	0.03	1.0
5.80908203125	4.59912109375	4.61572265625	0.193798828125	34.00390625	0.21155932028304322	0.03	1.0
6.38330078125	2.62646484375	3.81494140625	0.25356445312500003	44.47265625	0.21243711425755926	0.03	1.0
6.509765625	4.083984375	5.755859375	0.44824218750000006	13.046875	0.21188764161191867	0.03	1.0
7.44287109375	1.06884765625	1.78857421875	-0.432861328125	32.16796875	0.2122169835759805	0.03	1.0
1.22216796875	1.29345703125	4.16162109375	-0.135791015625	25.05859375	0.21265770209231089	0.03	1.0
3.08837890625	4.96044921875	1.94970703125	0.37485351562499997	28.14453125	0.2128787485057949	0.03	1.0
3.5087890625	3.8837890625	4.2177734375	0.09228515625000006	30.8984375	0.2134333802303163	0.03	1.0
4.0146484375	2.0380859375	5.5947265625	-0.38759765625000003	46.6015625	0.21298944412667048	0.03	1.0
4.33251953125	0.65380859375	3.48291015625	-0.10854492187499998	14.31640625	0.2133222228008958	0.03	1.0
4.51708984375	3.62744140625	1.02685546875	-0.014501953125000022	41.38671875	0.21310025492950418	0.03	1.0
5.12890625	5.05078125	3.91015625	-0.411328125	18.90625	0.21321118109416481	0.03	1.0
5.443359375	0.705078125	5.267578125	0.001757812500000011	23.515625	0.21276816788738248	0.03	1.0
7.3095703125	4.3720703125	2.4794921875	-0.26982421875	20.4296875	0.2125473509418297	0.03	1.0
1.0	0.5	1.0	-0.45	10.0	0.21410276514557525	0.03	1.0
1.861328125	2.404296875	2.044921875	-0.3041015625	32.734375	0.21365604298158677	0.03	1.0
1.93310546875	3.83251953125	5.29443359375	0.43374023437500003	34.74609375	0.21443903460551803	0.03	1.0
2.68505859375	4.46728515625	5.65576171875	0.29135742187499997	12.48046875	0.2139909095658534	0.03	1.0
5.95263671875	1.82080078125	2.54052734375	0.395068359375	36.15234375	0.21354465356342214	0.03	1.0
6.5986328125	1.8330078125	1.9716796875	0.06064453124999997	39.4921875	0.21432682748155513	0.03	1.0
6.7763671875	1.2373046875	1.0830078125	0.19951171875	17.0703125	0.21387917080048038	0.03	1.0
7.53173828125	5.16552734375	5.57275390625	-0.076904296875	15.41015625	0.21421473772292243	0.03	1.0
7.60009765625	3.30029296875	5.36767578125	-0.212255859375	37.98828125	0.21376754866656228	0.03	1.0
2.462890625	4.943359375	2.552734375	0.04042968749999998	27.421875	0.21545421072010942	0.03	1.0
2.8662109375	4.4990234375	3.8369140625	0.18193359375	13.1640625	0.21477636201562583	0.03	1.0
3.29345703125	3.11474609375	1.10009765625	0.23598632812500003	45.87890625	0.2151147523764508	0.03	1.0
3.79931640625	2.49951171875	2.45751953125	-0.19467773437500002	31.58203125	0.2146638016875426	0.03	1.0
4.1103515625	1.4228515625	5.3505859375	-0.25224609375	29.3359375	0.21522778624349745	0.03	1.0
4.732421875	3.166015625	4.134765625	-0.3287109375	36.328125	0.21455135927924152	0.03	1.0
5.35107421875	4.28173828125	2.03271484375	-0.160400390625	23.96484375	0.21534093896219966	0.03	1.0
5.66552734375	1.16650390625	3.40966796875	0.315966796875	18.57421875	0.21488904044908452	0.03	1.0
6.16796875	2.58984375	5.66796875	0.14414062499999997	41.09375	0.21500183717390164	0.03	1.0
1.64599609375	1.92822265625	3.89794921875	-0.05317382812499999	47.79296875	0.2157947421105316	0.03	1.0
1.7314453125	3.3564453125	5.8388671875	-0.19951171875	19.8046875	0.21613635164371273	0.03	1.0
2.55517578125	1.61083984375	1.86181640625	0.211376953125	35.09765625	0.21602236168978428	0.03	1.0
3.583984375	2.345703125	3.001953125	0.40957031250000003	16.640625	0.21636469283186308	0.03	1.0
5.82275390625	3.94482421875	3.74658203125	0.10766601562500006	11.26953125	0.21647904444796787	0.03	1.0
6.8515625	4.6796875	4.8671875	0.30234374999999997	30.3125	0.21590849190870276	0.03	1.0
6.99853515625	0.76123046875	4.23486328125	0.343212890625	22.05078125	0.21556760170517342	0.03	1.0
7.67529296875	2.93408203125	1.58349609375	-0.29047851562500004	14.43359375	0.21625046196082573	0.03	1.0
7.8154296875	3.7763671875	3.4658203125	-0.35595703125	43.0078125	0.2156811121057343	0.03	1.0
1.36572265625	4.78466796875	2.94580078125	-0.254443359375	42.36328125	0.21739822727031474	0.03	1.0
2.99951171875	0.96142578125	5.74365234375	0.015380859375	44.27734375	0.2171677005461004	0.03	1.0
3.92578125	4.19140625	1.80078125	-0.003515625000000022	20.78125	0.21682282568418823	0.03	1.0
4.40771484375	5.26806640625	4.69873046875	-0.39418945312500003	38.26171875	0.2167081106819745	0.03	1.0
4.66064453125	2.13818359375	4.81103515625	-0.375732421875	26.19140625	0.21693766220009533	0.03	1.0
4.9990234375	1.0224609375	2.7041015625	-0.09228515625	33.4765625	0.21659351700068744	0.03	1.0
5.5869140625	5.3681640625	1.4833984375	0.38759765625000003	49.0234375	0.21705262042287107	0.03	1.0
7.220703125	1.544921875	3.685546875	-0.12128906249999999	47.109375	0.21728290276377912	0.03	1.0
1.4443359375	1.4521484375	3.2900390625	0.11162109375000001	20.0390625	0.21844168311023412	0.03	1.0
2.2919921875	2.7216796875	4.5986328125	0.26982421875	22.6953125	0.21751367426052784	0.03	1.0
2.37744140625	3.51513671875	4.41064453125	-0.09624023437500001	44.70703125	0.21832524918714355	0.03	1.0
3.296875	5.421875	5.453125	-0.2953125	23.125	0.21774493647334006	0.03	1.0
4.22998046875	2.19189453125	2.24755859375	0.307177734375	41.62109375	0.21809275331452	0.03	1.0
5.1767578125	4.0986328125	5.1748046875	0.21533203125000006	46.3671875	0.21797669096908096	0.03	1.0
6.10986328125	0.86865234375	1.27587890625	-0.203466796875	28.53515625	0.2178607520876549	0.03	1.0
6.29443359375	3.60791015625	2.60888671875	0.136669921875	28.10546875	0.21762924392965305	0.03	1.0
7.029296875	2.775390625	2.337890625	-0.3990234375	49.453125	0.21820893932129348	0.03	1.0
1.21533203125	2.88037109375	5.39697265625	0.390673828125	37.75390625	0.2187917312109396	0.03	1.0
2.0322265625	4.6259765625	2.1474609375	-0.37880859375	17.4609375	0.2189086633531078	0.03	1.0
2.84912109375	4.03759765625	3.19482421875	-0.12348632812499999	35.91796875	0.2194952039011843	0.03	1.0
3.666015625	1.115234375	4.349609375	0.1388671875	19.296875	0.21914290300144454	0.03	1.0
4.92041015625	5.21435546875	2.28173828125	0.272900390625	13.92578125	0.21926021090948022	0.03	1.0
5.7373046875	2.2919921875	4.0126953125	-0.25751953125000004	31.1328125	0.21937764447538965	0.03	1.0
6.55419921875	1.70361328125	5.07958984375	-0.005712890625000022	12.08984375	0.21902572054970323	0.03	1.0
7.37109375	3.44921875	1.21484375	0.017578125	32.96875	0.21867492392290855	0.03	1.0
7.96240234375	4.83837890625	4.11279296875	0.41440429687499997	25.44921875	0.21855824128915213	0.03	1.0
1.58447265625	3.69091796875	4.97705078125	-0.0013183593750000222	18.61328125	0.2102561470150403	0.03	1.0
2.5107421875	0.6904296875	1.3173828125	0.016699218750000022	36.4453125	0.2103641312721483	0.03	1.0
3.21826171875	2.68017578125	2.77490234375	0.268505859375	15.52734375	0.2100405107430388	0.03	1.0
3.75146484375	3.23681640625	1.41748046875	-0.197314453125	22.01171875	0.2096105624072463	0.03	1.0
4.14453125	4.34765625	3.51953125	-0.256640625	39.53125	0.20971788438892017	0.03	1.0
4.7802734375	2.4287109375	5.9853515625	-0.28916015625	27.2265625	0.20950335021226535	0.03	1.0
5.31689453125	1.35693359375	3.09228515625	-0.12260742187500001	34.94140625	0.2098253163260079	0.03	1.0
6.2431640625	3.0244140625	4.4521484375	0.13447265625	10.2734375	0.20993285838757625	0.03	1.0
6.95068359375	5.01416015625	5.89013671875	0.38979492187500003	31.85546875	0.21047222650429062	0.03	1.0
7.876953125	2.013671875	1.654296875	-0.3744140625	13.359375	0.2101482735621569	0.03	1.0
1.79638671875	5.10205078125	1.44677734375	0.14194335937499997	32.40234375	0.22091580820883447	0.03	1.0
2.72265625	1.76953125	5.00390625	-0.158203125	12.65625	0.2205589359754456	0.03	1.0
3.44384765625	1.26904296875	3.64892578125	-0.352880859375	34.23828125	0.22115436531504779	0.03	1.0
4.3701171875	3.2685546875	2.8017578125	0.34013671875	10.8203125	0.22127383717789423	0.03	1.0
5.09130859375	2.43603515625	4.56201171875	0.03823242187499998	16.23046875	0.22139343819253013	0.03	1.0
6.017578125	4.435546875	3.138671875	-0.05097656249999999	38.984375	0.22103502239490583	0.03	1.0
6.73876953125	3.93505859375	1.76416015625	-0.249169921875	18.06640625	0.22067776520661603	0.03	1.0
7.6650390625	0.6025390625	5.9365234375	0.23291015625000006	37.1484375	0.22079672254864968	0.03	1.0
1.07177734375	3.19775390625	1.69091796875	0.006591796875	14.82421875	0.22235492101406004	0.03	1.0
1.57421875	4.30859375	4.57421875	0.397265625	47.34375	0.2224756938786595	0.03	1.0
1.888671875	1.134765625	5.853515625	-0.01933593750000001	30.078125	0.22199338789225517	0.03	1.0
2.93798828125	1.88427734375	4.47900390625	-0.273779296875	11.66015625	0.22163302851577296	0.03	1.0
3.7548828125	5.1142578125	3.0654296875	0.25751953125	33.2421875	0.2217530182448162	0.03	1.0
4.77685546875	0.55126953125	3.57568359375	0.12436523437499997	38.49609375	0.22187313796652403	0.03	1.0
5.59375	3.78125	2.71875	-0.140625	16.25	0.2215131685684928	0.03	1.0
6.64306640625	4.53076171875	1.36376953125	-0.391552734375	35.33203125	0.2221137682338268	0.03	1.0
7.4599609375	2.4677734375	4.9306640625	0.37880859375000003	19.4140625	0.22223427920351582	0.03	1.0
2.50732421875	2.56298828125	3.12646484375	-0.413525390625	27.71484375	0.22283880093574887	0.03	1.0
3.2216796875	0.8076171875	1.7470703125	-0.21533203125	49.2578125	0.2232030951991717	0.03	1.0
4.15478515625	3.72998046875	5.95361328125	0.202587890625	25.80078125	0.22308153150699853	0.03	1.0
4.4453125	2.9609375	4.0859375	0.04921874999999998	36.5625	0.22344662047897004	0.03	1.0
5.306640625	1.974609375	1.458984375	0.29355468749999997	21.171875	0.2229601001578575	0.03	1.0
6.23974609375	4.89697265625	4.99169921875	-0.306298828125	44.04296875	0.22332479145084783	0.03	1.0
6.9541015625	3.1416015625	3.6318359375	-0.11162109375000001	23.0859375	0.22271763362514274	0.03	1.0
7.88720703125	1.39599609375	2.81884765625	0.09536132812500003	42.12890625	0.22259659801097767	0.03	1.0
1.66650390625	0.97607421875	5.15283203125	0.24829101562500006	15.01953125	0.22405776489251136	0.03	1.0
2.5927734375	3.9912109375	1.2978515625	-0.23291015625	39.7265625	0.22418039516173172	0.03	1.0
3.51904296875	4.65283203125	2.36474609375	-0.037353515625	18.18359375	0.22381290639855744	0.03	1.0
4.96142578125	3.32958984375	3.26806640625	0.352001953125	31.34765625	0.22356858250095518	0.03	1.0
5.8876953125	1.6376953125	4.4326171875	-0.34013671875	13.5546875	0.223690677734695	0.03	1.0
6.33203125	0.91015625	3.20703125	-0.312890625	27.03125	0.22442605884609063	0.03	1.0
6.81396484375	2.29931640625	5.47998046875	-0.141064453125	34.51171875	0.2243031597393352	0.03	1.0
7.740234375	5.314453125	2.220703125	0.1564453125	10.390625	0.2239352687113881	0.03	1.0
1.4306640625	2.0869140625	2.2646484375	0.19072265625	42.7734375	0.22467226153255443	0.03	1.0
2.25439453125	5.41943359375	4.02978515625	-0.17885742187499998	22.44140625	0.2245490927032509	0.03	1.0
3.064453125	3.576171875	5.091796875	-0.4306640625	40.859375	0.22491900499697984	0.03	1.0
3.88818359375	1.57666015625	1.20263671875	0.44604492187500006	24.35546875	0.22529013805621254	0.03	1.0
3.953125	1.203125	3.109375	-0.2109375	41.875	0.22541412140223432	0.03	1.0
4.6982421875	4.7529296875	5.3798828125	0.07294921874999999	28.9453125	0.22516629102303337	0.03	1.0
5.52197265625	2.75341796875	2.16455078125	-0.05756835937499999	46.11328125	0.2250425800780177	0.03	1.0
7.15576171875	4.24267578125	4.33740234375	0.324755859375	48.02734375	0.22479556555622635	0.03	1.0
1.28369140625	1.79638671875	1.75439453125	-0.405615234375	20.95703125	0.22603609072347	0.03	1.0
2.1005859375	5.0458984375	5.9462890625	0.42099609374999997	43.7890625	0.22616089669261774	0.03	1.0
3.13623046875	3.28564453125	4.59130859375	0.22280273437500003	22.87109375	0.2257868915715782	0.03	1.0
4.57861328125	4.46240234375	3.61962890625	-0.287841796875	47.28515625	0.22553824128627278	0.03	1.0
5.3955078125	2.3798828125	2.8310546875	0.29970703125000003	27.6171875	0.22566249793399812	0.03	1.0
6.43115234375	0.61962890625	1.45654296875	0.10502929687500001	49.19921875	0.22628584056129494	0.03	1.0
6.71484375	2.04296875	3.55859375	0.38320312500000003	11.71875	0.2264109225581781	0.03	1.0
7.248046875	3.869140625	4.994140625	-0.08964843750000001	25.703125	0.22591142242567977	0.03	1.0
1.8134765625	0.7197265625	4.4912109375	-0.01318359375	38.7109375	0.2266615018537989	0.03	1.0
2.74658203125	3.66162109375	3.05322265625	0.025048828124999978	16.50390625	0.22653614291244953	0.03	1.0
3.447265625	4.396484375	1.693359375	0.2794921875	35.546875	0.22691263641903495	0.03	1.0
4.38037109375	2.63134765625	5.85107421875	-0.26411132812500004	19.66796875	0.22729038344154043	0.03	1.0
5.0810546875	3.0732421875	1.3564453125	-0.11689453124999999	14.8828125	0.2271643281016028	0.03	1.0
6.01416015625	1.30810546875	4.93798828125	0.132275390625	30.17578125	0.22703841250485007	0.03	1.0
6.0859375	5.2265625	4.3203125	0.06328125000000001	22.1875	0.22741657875742602	0.03	1.0
7.64794921875	4.98486328125	2.73583984375	-0.371337890625	33.33984375	0.22678699961242457	0.03	1.0
1.19140625	3.48828125	2.34765625	-0.242578125	31.40625	0.22843120852155485	0.03	1.0
1.45458984375	4.56494140625	5.08935546875	-0.18325195312499998	28.88671875	0.22830388495624548	0.03	1.0
2.380859375	2.892578125	1.205078125	0.17050781249999997	46.015625	0.2279227644538423	0.03	1.0
3.32080078125	1.06396484375	2.25244140625	0.422314453125	26.97265625	0.22754291428253987	0.03	1.0
4.2470703125	4.0595703125	4.0419921875	-0.43857421875	47.9296875	0.2276693902506809	0.03	1.0
5.15966796875	2.23095703125	3.22412109375	-0.07954101562499999	42.55859375	0.2277960068961682	0.03	1.0
7.02587890625	3.39794921875	5.38720703125	0.31860351562500006	40.64453125	0.22804966315906686	0.03	1.0
7.9521484375	1.7255859375	2.1572265625	-0.33134765625	24.1015625	0.22817670324772993	0.03	1.0
2.01513671875	1.50830078125	4.10302734375	0.22631835937500006	13.65234375	0.22881403273560136	0.03	1.0
2.8388671875	2.1748046875	5.1455078125	0.03076171875	34.5703125	0.2291981422416205	0.03	1.0
3.66259765625	5.48779296875	1.30517578125	-0.04350585937500001	10.48828125	0.22906996253005985	0.03	1.0
4.923828125	0.841796875	5.482421875	-0.3603515625	15.234375	0.22894192610809905	0.03	1.0
4.9375	2.6875	5.0625	-0.28125	37.5	0.2294549324967789	0.03	1.0
5.74755859375	4.15478515625	2.21826171875	0.347607421875	39.98046875	0.22932646548345556	0.03	1.0
6.5712890625	4.8212890625	3.2802734375	0.14853515624999997	18.3984375	0.22868628217296633	0.03	1.0
7.39501953125	2.84130859375	4.42041015625	-0.164794921875	36.81640625	0.2285586741811283	0.03	1.0
1.287109375	3.673828125	3.548828125	0.31113281249999997	29.765625	0.22008489602923004	0.03	1.0
2.11083984375	0.65869140625	2.74560546875	-0.323876953125	45.13671875	0.22044023464829665	0.03	1.0
3.1533203125	2.6533203125	1.3857421875	-0.07294921874999999	26.6796875	0.21984863936450003	0.03	1.0
3.97705078125	4.34521484375	4.90869140625	0.05668945312500001	48.22265625	0.21973070114264256	0.03	1.0
4.5546875	1.3203125	1.6640625	0.42890625	43.4375	0.2196128893893089	0.03	1.0
5.37841796875	3.01220703125	5.88037109375	-0.445166015625	21.30859375	0.21996670425863274	0.03	1.0
6.4208984375	5.0068359375	4.5009765625	-0.19072265625	40.3515625	0.2203216610187725	0.03	1.0
7.24462890625	1.99169921875	3.04345703125	0.17797851562500006	24.39453125	0.22020321488092037	0.03	1.0
1.41357421875	3.96923828125	5.47021484375	-0.10415039062499998	46.46484375	0.23087762809311763	0.03	1.0
3.06103515625	2.94873046875	3.29736328125	0.28696289062499997	49.55078125	0.23113819761864454	0.03	1.0
3.8779296875	4.7138671875	4.4033203125	-0.29970703125	25.5078125	0.23126870306589126	0.03	1.0
4.70849609375	1.61572265625	2.33544921875	-0.221923828125	20.29296875	0.23139935596858935	0.03	1.0
5.525390625	3.380859375	4.115234375	0.2091796875	44.921875	0.2310078393773617	0.03	1.0
6.35595703125	5.30224609375	5.16259765625	0.404736328125	23.37890625	0.23061764540284893	0.03	1.0
7.1728515625	2.3603515625	1.2880859375	-0.42099609375	41.8359375	0.2307475635175483	0.03	1.0
1.0615234375	2.5849609375	3.6416015625	-0.14853515625000002	15.9765625	0.23231807611593217	0.03	1.0
1.88525390625	4.25732421875	2.80908203125	0.16391601562499997	38.76953125	0.2321863839918372	0.03	1.0
2.9140625	3.7421875	1.4296875	0.35859375	17.8125	0.23153015657679046	0.03	1.0
3.73779296875	0.74658203125	5.02099609375	-0.346728515625	36.93359375	0.23192344714342336	0.03	1.0
4.7939453125	4.9189453125	1.7763671875	-0.03076171875	32.3046875	0.2317922019127384	0.03	1.0
5.61767578125	1.92333984375	5.92431640625	0.04262695312499998	12.59765625	0.23166110514111193	0.03	1.0
6.646484375	1.408203125	4.564453125	0.24082031249999997	34.140625	0.2320548410854909	0.03	1.0
7.47021484375	3.08056640625	3.13623046875	-0.225439453125	10.76171875	0.23244991771182114	0.03	1.0
1.59814453125	1.20068359375	1.37353515625	-0.319482421875	43.69140625	0.23271405033804898	0.03	1.0
2.5244140625	3.1806640625	4.9208984375	0.33134765625	21.5234375	0.23284634187937014	0.03	1.0
4.158203125	1.857421875	2.748046875	-0.06503906250000002	24.609375	0.23311137670024473	0.03	1.0
5.30322265625	3.84716796875	4.50830078125	-0.423193359375	29.86328125	0.2332441204942771	0.03	1.0
6.2294921875	0.5341796875	3.0361328125	0.43857421874999997	45.1953125	0.23337701555466925	0.03	1.0
6.93701171875	2.52392578125	1.68115234375	0.184130859375	26.77734375	0.2329787839144531	0.03	1.0
7.86328125	4.50390625	5.86328125	-0.17226562499999998	48.28125	0.2325819090341264	0.03	1.0
1.2392578125	4.4111328125	1.1123046875	0.04658203124999999	23.8671875	0.23391011364285305	0.03	1.0
2.17236328125	2.43115234375	5.33837890625	-0.03471679687500001	41.03515625	0.233776610924034	0.03	1.0
3.091796875	0.587890625	3.900390625	-0.2302734375	21.953125	0.2341775770396204	0.03	1.0
3.23193359375	5.17041015625	3.54638671875	0.08041992187499997	40.60546875	0.23351006214012884	0.03	1.0
4.5068359375	1.7646484375	4.2275390625	0.16787109375000003	47.5390625	0.23444565279606205	0.03	1.0
5.43994140625	5.07763671875	3.47314453125	-0.15249023437499998	27.20703125	0.23431153824151937	0.03	1.0
6.359375	3.234375	2.015625	-0.3515625	45.625	0.2336432605099538	0.03	1.0
7.29248046875	1.25439453125	5.68505859375	0.36342773437500003	29.12109375	0.23404376892748985	0.03	1.0
1.85791015625	3.02685546875	3.84423828125	0.44165039062500006	36.42578125	0.23538877076030112	0.03	1.0
3.49169921875	2.01611328125	1.01708984375	-0.17446289062499998	39.58984375	0.2351185351013145	0.03	1.0
4.02490234375	3.90087890625	2.55029296875	0.245654296875	42.94921875	0.23457992096672584	0.03	1.0
4.30859375	5.01171875	5.27734375	0.186328125	15.46875	0.23471434301759211	0.03	1.0
5.15283203125	0.69287109375	1.95947265625	0.334423828125	10.25390625	0.23484891921334786	0.03	1.0
5.9697265625	3.6884765625	5.5849609375	-0.32255859375	34.9609375	0.2349836498192875	0.03	1.0
7.603515625	2.677734375	3.412109375	0.08261718749999997	31.796875	0.23525357532594338	0.03	1.0
1.4921875	2.2578125	5.7265625	0.26015625000000003	25.9375	0.2357952910022451	0.03	1.0
2.31591796875	5.19970703125	1.81787109375	-0.276416015625	48.80859375	0.23620321780750822	0.03	1.0
2.6748046875	1.3544921875	2.4501953125	-0.42626953125	18.6328125	0.23552412167212927	0.03	1.0
4.18212890625	1.67919921875	4.60595703125	0.009228515624999989	46.89453125	0.23647595404422378	0.03	1.0
5.224609375	4.611328125	2.611328125	0.3673828125	42.265625	0.2363395072413594	0.03	1.0
6.78662109375	4.35009765625	4.13232421875	-0.06723632812500002	13.41796875	0.2356596283297854	0.03	1.0
7.0908203125	1.0908203125	4.8232421875	-0.12919921875	44.1796875	0.23606708547057806	0.03	1.0
7.91455078125	4.03271484375	1.47119140625	0.11293945312500003	20.72265625	0.23593110995910374	0.03	1.0
2.080078125	4.123046875	4.701171875	-0.2197265625	11.484375	0.23743551098487045	0.03	1.0
2.80126953125	4.87255859375	5.82666015625	-0.417919921875	30.56640625	0.2370233204096985	0.03	1.0
3.3583984375	3.4443359375	2.9384765625	-0.02197265625	27.8515625	0.23661255848882215	0.03	1.0
3.7275390625	2.7900390625	1.8740234375	0.40166015625	14.6484375	0.23716055816107925	0.03	1.0
4.85888671875	3.53955078125	4.88427734375	0.08569335937500006	19.90234375	0.23729795492729275	0.03	1.0
5.78515625	1.45703125	1.56640625	-0.10195312499999998	35.15625	0.2368862413972587	0.03	1.0
6.04833984375	2.84619140625	3.68310546875	-0.380126953125	22.63671875	0.23674932084850586	0.03	1.0
1.15380859375	0.87353515625	2.99951171875	0.206982421875	33.73046875	0.23784913768073862	0.03	1.0
1.71435546875	2.73876953125	2.63818359375	0.06811523437500006	10.99609375	0.23840288690995867	0.03	1.0
2.53125	4.71875	3.65625	-0.08437499999999998	33.75	0.2379873336819476	0.03	1.0
6.50634765625	2.20654296875	2.71142578125	-0.296630859375	16.73828125	0.23757322661098546	0.03	1.0
6.87548828125	1.57177734375	2.91650390625	-0.44252929687500003	39.16015625	0.23812569036683914	0.03	1.0
7.4326171875	5.4560546875	3.7392578125	0.28388671875	38.3203125	0.23771110208345425	0.03	1.0
7.6923828125	3.5517578125	4.6279296875	0.42626953125000006	15.7421875	0.23826420801582224	0.03	1.0
3.0166015625	5.3291015625	2.6943359375	-0.16787109374999998	45.5859375	0.2393781777803752	0.03	1.0
3.58056640625	4.21826171875	4.80126953125	-0.335302734375	12.83203125	0.2386807295612144	0.03	1.0
3.94970703125	2.33349609375	3.75634765625	0.15161132812500006	29.62890625	0.23923836224519596	0.03	1.0
4.3974609375	0.9052734375	1.4931640625	0.32255859375	31.9140625	0.23881989388373856	0.03	1.0
4.63671875	3.99609375	3.01171875	0.22851562500000006	24.84375	0.23909870994104254	0.03	1.0
5.00927734375	5.38525390625	5.75341796875	0.175341796875	37.32421875	0.23895922058222974	0.03	1.0
5.826171875	2.072265625	1.791015625	-0.18808593750000002	17.578125	0.238541727330965	0.03	1.0
1.669921875	5.353515625	3.197265625	-0.3849609375	13.828125	0.22997024310819156	0.03	1.0
2.23046875	1.02734375	2.23046875	0.08789062500000006	28.59375	0.23048787350177255	0.03	1.0
2.60302734375	2.10400390625	4.34716796875	0.37221679687500003	31.07421875	0.23035824756762838	0.03	1.0
3.5361328125	1.5205078125	5.4091796875	0.11689453124999999	11.9921875	0.2297122988054512	0.03	1.0
4.46923828125	3.60302734375	2.13525390625	-0.13315429687500002	32.91015625	0.2295835435233451	0.03	1.0
5.87060546875	4.77001953125	1.23193359375	0.26499023437499997	17.24609375	0.22984119858593793	0.03	1.0
6.8037109375	4.1865234375	2.2744140625	0.01318359375	35.6640625	0.23022876735428024	0.03	1.0
7.73681640625	0.93701171875	4.02001953125	-0.02592773437500001	19.08203125	0.23009943261614516	0.03	1.0
1.9501953125	1.9501953125	3.4951171875	-0.28388671875000004	36.0546875	0.24050261288239094	0.03	1.0
2.87646484375	1.36181640625	2.04248046875	-0.08481445312500002	17.01171875	0.24121076497261645	0.03	1.0
3.26953125	2.47265625	4.14453125	-0.369140625	44.53125	0.2413528961169053	0.03	1.0
3.802734375	3.126953125	5.658203125	0.10019531249999997	37.890625	0.24078537416965493	0.03	1.0
4.72900390625	2.53857421875	1.09033203125	0.417041015625	32.51953125	0.24092700429386507	0.03	1.0
5.6552734375	4.3037109375	5.3603515625	-0.40166015625	12.2265625	0.24106880113001	0.03	1.0
6.19189453125	3.23193359375	2.46728515625	-0.010107421875000022	49.94140625	0.2414951948587937	0.03	1.0
6.58154296875	3.71533203125	3.92724609375	-0.206103515625	30.68359375	0.24064391046354502	0.03	1.0
1.6357421875	3.8154296875	1.9423828125	0.12919921875	41.4453125	0.24220921293832418	0.03	1.0
1.765625	4.015625	5.296875	0.07031250000000006	44.375	0.24249600378900005	0.03	1.0
2.45947265625	0.56591796875	5.60205078125	-0.11381835937500001	23.61328125	0.24206607174516873	0.03	1.0
4.09326171875	4.55517578125	3.39990234375	0.38100585937500003	20.52734375	0.24178029632253115	0.03	1.0
5.3681640625	1.1494140625	3.8271484375	0.02197265625	25.2734375	0.24163766149489704	0.03	1.0
7.001953125	5.138671875	1.029296875	-0.26191406250000004	28.359375	0.24192309963971415	0.03	1.0
7.82568359375	1.88916015625	5.26513671875	0.277294921875	46.85546875	0.24235252351931838	0.03	1.0
2.69873046875	1.09814453125	1.15380859375	-0.05844726562500002	20.37109375	0.24292746574936244	0.03	1.0
3.4130859375	2.8583984375	2.5087890625	-0.31025390625000004	41.2890625	0.24336046580714157	0.03	1.0
4.34619140625	4.60888671875	3.94189453125	0.325634765625	23.45703125	0.24321596104744375	0.03	1.0
5.060546875	1.681640625	3.431640625	0.1916015625	28.203125	0.24307162779656993	0.03	1.0
6.7080078125	5.1923828125	5.6435546875	-0.43154296875000003	25.1171875	0.242783474601387	0.03	1.0
7.64111328125	2.27490234375	2.05712890625	0.443408203125	49.78515625	0.24263965404893076	0.03	1.0
2.134765625	2.208984375	3.880859375	-0.3392578125	38.046875	0.24423111323117286	0.03	1.0
3.18408203125	1.47412109375	5.24072265625	-0.14370117187499998	19.00390625	0.24379501220165467	0.03	1.0
4.0009765625	3.5322265625	1.0537109375	0.15556640625	36.2109375	0.24394020606277173	0.03	1.0
4.58544921875	2.79736328125	5.54833984375	0.24741210937499997	30.83984375	0.2440855729694297	0.03	1.0
5.40234375	4.85546875	1.99609375	-0.23554687500000002	14.21875	0.24364999107727084	0.03	1.0
5.99365234375	3.43212890625	4.26904296875	-0.176220703125	46.69921875	0.24350514238154689	0.03	1.0
6.45166015625	4.12060546875	3.37548828125	-0.03647460937500002	32.67578125	0.2443768271582841	0.03	1.0
1.1845703125	1.2470703125	1.8544921875	0.29267578125	45.4296875	0.24510801268625457	0.03	1.0
1.31787109375	5.44384765625	2.41357421875	0.35463867187500003	17.16796875	0.24466877725344963	0.03	1.0
2.00830078125	3.25146484375	5.68994140625	-0.308935546875	29.47265625	0.24496142575204832	0.03	1.0
2.818359375	5.080078125	4.642578125	-0.11074218749999998	48.515625	0.24540171349829248	0.03	1.0
6.5234375	2.4140625	1.5078125	-0.21796875000000002	24.6875	0.24481501404578326	0.03	1.0
7.2685546875	0.8857421875	4.1689453125	0.05185546874999997	12.3828125	0.24452271506178735	0.03	1.0
7.34716796875	4.41845703125	4.78662109375	0.201708984375	40.05859375	0.24525477516316388	0.03	1.0
3.32763671875	3.69580078125	1.91552734375	-0.392431640625	11.15234375	0.2464352325371518	0.03	1.0
3.64208984375	1.75244140625	2.90185546875	0.09799804687499997	26.38671875	0.24584358681951862	0.03	1.0
4.25390625	0.67578125	5.78515625	0.376171875	33.90625	0.24599123175785237	0.03	1.0
4.8896484375	3.9130859375	3.7197265625	0.39990234375000006	21.6015625	0.24569611900905763	0.03	1.0
5.20751953125	5.02880859375	1.60791015625	0.003955078125000011	39.31640625	0.2461390541433808	0.03	1.0
5.71337890625	0.58544921875	2.57470703125	-0.412646484375	43.14453125	0.2455488280079132	0.03	1.0
6.1337890625	2.0087890625	4.8427734375	-0.02021484374999999	15.8984375	0.24628705429619385	0.03	1.0
1.40673828125	0.79052734375	3.69775390625	0.03559570312499999	30.41015625	0.2473280598997645	0.03	1.0
1.47509765625	2.67529296875	4.74267578125	0.12524414062500006	12.98828125	0.24673212457080898	0.03	1.0
2.2236328125	3.7080078125	2.5966796875	-0.05185546875000002	14.4921875	0.24747749380702072	0.03	1.0
2.4013671875	4.3623046875	2.9580078125	-0.13798828125	32.0703125	0.24688083900910132	0.03	1.0
7.06005859375	1.34228515625	3.78076171875	-0.271142578125	37.48046875	0.24702973282672938	0.03	1.0
7.125	4.875	2.875	0.33749999999999997	35.0	0.24717880634844006	0.03	1.0
7.986328125	3.029296875	2.669921875	0.25839843749999997	17.734375	0.24658358918788753	0.03	1.0
3.04052734375	4.29150390625	1.53466796875	-0.24653320312500002	33.57421875	0.24822738015877827	0.03	1.0
3.54296875	3.21484375	3.79296875	-0.193359375	26.09375	0.24837790309865987	0.03	1.0
3.857421875	2.541015625	4.759765625	0.23378906250000003	11.328125	0.24777690399854818	0.03	1.0
4.67431640625	3.12451171875	1.83251953125	0.14282226562500006	16.58203125	0.24792688093941045	0.03	1.0
5.4912109375	1.3740234375	5.7119140625	-0.15556640625	38.1640625	0.2480770395493913	0.03	1.0
6.30810546875	1.95751953125	4.66943359375	-0.353759765625	19.74609375	0.24762710839731575	0.03	1.0
1.6904296875	1.9013671875	1.5908203125	0.43154296875000003	28.0078125	0.2492848883208569	0.03	1.0
2.62353515625	5.13623046875	4.85986328125	-0.444287109375	47.05078125	0.24913326439997566	0.03	1.0
4.47607421875	1.15673828125	2.65771484375	0.17709960937499997	48.96484375	0.24883056922422697	0.03	1.0
4.9853515625	4.5478515625	4.7255859375	0.31025390625	44.3359375	0.24867949729828182	0.03	1.0
5.91845703125	2.48974609375	2.97509765625	-0.326513671875	20.87890625	0.24852860870092836	0.03	1.0
6.837890625	0.568359375	1.927734375	-0.07207031250000001	42.421875	0.24898182481308126	0.03	1.0
7.77099609375	3.80322265625	5.77294921875	0.059326171875000056	22.79296875	0.2494366969124901	0.03	1.0
1.02392578125	4.89208984375	4.20556640625	0.29575195312499997	18.84765625	0.2403614811337363	0.03	1.0
1.369140625	1.662109375	4.896484375	0.3498046875	48.671875	0.23965829968989527	0.03	1.0
2.30224609375	3.33447265625	1.55419921875	-0.362548828125	26.54296875	0.24007971396752828	0.03	1.0
5.56982421875	1.00048828125	4.68896484375	-0.244775390625	40.21484375	0.23951815683293376	0.03	1.0
6.2841796875	2.9951171875	5.8095703125	-0.04658203124999999	21.7578125	0.23993907796848457	0.03	1.0
7.21728515625	4.66748046875	1.89111328125	0.03383789062499998	43.30078125	0.23979860663895555	0.03	1.0
7.5078125	0.7734375	2.5234375	0.21796875	14.0625	0.2402205149258108	0.03	1.0
1.095703125	4.669921875	5.560546875	0.21621093750000003	22.109375	0.2514271683751765	0.03	1.0
2.9619140625	0.9931640625	3.3583984375	-0.39990234375	24.0234375	0.25111887683158607	0.03	1.0
3.78564453125	4.01318359375	4.18603515625	0.41176757812500003	41.19140625	0.25096501439862756	0.03	1.0
4.1240234375	5.3974609375	2.0791015625	0.02021484374999999	18.4765625	0.250504556296251	0.03	1.0
4.80078125	2.31640625	2.42578125	0.10898437499999997	45.78125	0.25081134039556674	0.03	1.0
5.28271484375	0.89306640625	5.32373046875	0.39331054687500006	13.26171875	0.2506578544764702	0.03	1.0
5.62451171875	5.33642578125	3.86865234375	-0.09711914062499999	29.27734375	0.2512729280412245	0.03	1.0
1.91943359375	2.98291015625	1.98388671875	-0.200830078125	43.10546875	0.251891027612078	0.03	1.0
3.48486328125	5.24365234375	3.15087890625	0.13403320312500006	43.53515625	0.25220121913675264	0.03	1.0
4.3017578125	2.2236328125	4.5498046875	-0.12216796875000002	21.3671875	0.25235660156490664	0.03	1.0
5.921875	1.046875	3.578125	0.26718749999999997	48.125	0.25204602793674236	0.03	1.0
6.6669921875	3.3466796875	5.2236328125	-0.29267578125000004	47.6953125	0.25173621781082905	0.03	1.0
7.49072265625	1.65966796875	1.07080078125	0.308056640625	27.36328125	0.2515815981819299	0.03	1.0
1.24609375	2.82421875	3.08984375	-0.09492187499999999	17.96875	0.25329293179147855	0.03	1.0
1.83740234375	1.71337890625	5.98779296875	-0.373095703125	40.44921875	0.2531363945368024	0.03	1.0
2.654296875	3.400390625	1.712890625	0.3884765625	24.453125	0.2526679415211893	0.03	1.0
5.10498046875	4.06689453125	2.87255859375	-0.25532226562500004	26.62109375	0.2525121755748721	0.03	1.0
6.75244140625	2.89013671875	5.03564453125	0.016259765624999978	29.70703125	0.2528238997592741	0.03	1.0
7.34033203125	3.50537109375	3.52197265625	-0.396826171875	12.75390625	0.25344966276839304	0.03	1.0
7.5693359375	4.5771484375	1.4150390625	-0.0008789062499999778	45.0390625	0.2529800506454203	0.03	1.0
2.17919921875	4.82861328125	4.45458984375	0.10678710937499997	37.08984375	0.25376370732916176	0.03	1.0
3.1123046875	4.1669921875	5.8876953125	0.30498046875	16.1328125	0.2542362361119732	0.03	1.0
4.04541015625	0.83935546875	1.65673828125	-0.289599609375	38.92578125	0.25407853110849205	0.03	1.0
4.541015625	5.490234375	4.974609375	-0.19863281249999998	34.296875	0.2539210216353605	0.03	1.0
5.47412109375	2.16259765625	1.31982421875	0.21401367187500003	10.91796875	0.2543941370101236	0.03	1.0
6.4072265625	1.5009765625	2.7724609375	0.40869140625000006	32.4609375	0.2536065878273791	0.03	1.0
1.11962890625	3.86669921875	1.16845703125	-0.15952148437500002	49.39453125	0.25534567670344743	0.03	1.0
2.75341796875	2.38720703125	4.00537109375	0.342333984375	46.30859375	0.25502770686756737	0.03	1.0
3.6796875	4.4453125	2.2890625	-0.35859375	28.4375	0.2545522341681685	0.03	1.0
4.85205078125	1.22021484375	4.28369140625	-0.05581054687499998	23.22265625	0.25471052795224175	0.03	1.0
5.7783203125	3.2783203125	3.2607421875	0.03955078125	41.6796875	0.25486901872938833	0.03	1.0
7.412109375	1.798828125	5.423828125	-0.2513671875	44.765625	0.2551865927356551	0.03	1.0
1.5400390625	4.9775390625	4.0615234375	-0.32958984375	12.1484375	0.25614408104558817	0.03	1.0
2.0458984375	0.6318359375	5.1259765625	0.14677734375	25.3515625	0.25550495914166305	0.03	1.0
2.36376953125	2.06005859375	2.38916015625	0.31333007812499997	33.06640625	0.2559840009999375	0.03	1.0
3.392578125	1.310546875	1.263671875	0.061523437500000056	13.984375	0.25646484252708035	0.03	1.0
6.48583984375	5.03369140625	2.12060546875	0.23862304687499997	20.13671875	0.2556644404219462	0.03	1.0
7.09765625	3.64453125	4.37890625	0.17929687499999997	37.65625	0.2558241209168697	0.03	1.0
7.92138671875	0.72705078125	3.32177734375	-0.195556640625	17.40234375	0.25630436142919716	0.03	1.0
2.96875	1.90625	2.09375	0.19687499999999997	31.25	0.2571087816207394	0.03	1.0
4.21630859375	3.06103515625	5.18701171875	-0.07426757812500001	31.23046875	0.25694749388369614	0.03	1.0
4.6298828125	0.7392578125	1.1904296875	-0.30498046875	18.2421875	0.2574319653070203	0.03	1.0
5.2451171875	2.6435546875	2.1767578125	-0.44736328125	35.8203125	0.2567864083756504	0.03	1.0
5.56298828125	3.75927734375	5.10400390625	0.28872070312500003	36.66015625	0.2572702719678412	0.03	1.0
6.06884765625	4.39404296875	5.52392578125	0.434619140625	19.23828125	0.25662552471649647	0.03	1.0
1.3349609375	3.0927734375	4.3056640625	-0.40869140625	34.4140625	0.25808077625858483	0.03	1.0
2.26806640625	1.40576171875	3.23876953125	0.395947265625	10.33203125	0.25791826711164284	0.03	1.0
3.90185546875	4.92626953125	5.45068359375	-0.213134765625	13.49609375	0.2575938620212565	0.03	1.0
6.263671875	4.259765625	3.978515625	0.09316406250000003	15.078125	0.25775596249449373	0.03	1.0
7.19677734375	2.57275390625	2.31591796875	-0.10590820312499999	39.82421875	0.25824349032217386	0.03	1.0
7.69921875	1.18359375	5.19921875	-0.390234375	22.34375	0.25840640969024037	0.03	1.0
1.76220703125	4.52099609375	2.19384765625	-0.01713867187500001	27.12890625	0.25856953475159394	0.03	1.0
2.5791015625	2.5166015625	5.5068359375	0.0008789062499999778	48.0859375	0.2587328658960268	0.03	1.0
4.431640625	3.849609375	3.333984375	-0.2689453125	46.171875	0.2590601479982291	0.03	1.0
5.02978515625	1.85498046875	4.07861328125	-0.13491210937499998	40.80078125	0.25922409974052274	0.03	1.0
5.8466796875	5.1826171875	2.3720703125	0.12216796874999997	24.2578125	0.2593882591349503	0.03	1.0
6.88232421875	3.18798828125	1.25146484375	0.373974609375	42.71484375	0.2588964035143164	0.03	1.0
1.55029296875	3.55908203125	3.45849609375	0.272021484375	39.43359375	0.2500457847506257	0.03	1.0
2.4765625	1.5546875	4.2421875	-0.26015625	15.3125	0.24958869051246116	0.03	1.0
3.19775390625	2.06982421875	5.62158203125	-0.004833984374999989	36.26953125	0.2503514455106656	0.03	1.0
6.208984375	4.220703125	1.126953125	-0.3779296875	31.640625	0.25019852177631174	0.03	1.0
6.93017578125	4.73583984375	2.48681640625	-0.12612304687499998	10.09765625	0.2497408694591793	0.03	1.0
7.8564453125	2.7314453125	3.9638671875	0.13798828125	34.8046875	0.2498932340918797	0.03	1.0
1.95703125	5.28515625	1.33203125	0.24960937499999997	42.03125	0.2610413612899114	0.03	1.0
2.43896484375	4.17431640625	3.60498046875	0.19643554687500003	19.51171875	0.2608751034965926	0.03	1.0
6.62939453125	1.04443359375	5.90478515625	0.158642578125	47.44140625	0.26120783113321855	0.03	1.0
6.9677734375	2.1162109375	3.1728515625	0.32958984375000006	14.7265625	0.26070905734835464	0.03	1.0
7.5556640625	3.9619140625	1.6396484375	-0.14677734375	27.7734375	0.2613745134324549	0.03	1.0
7.79150390625	5.35107421875	4.52783203125	-0.314208984375	30.01953125	0.26054322244132055	0.03	1.0
1.03076171875	2.36767578125	4.96240234375	-0.23774414062500002	23.02734375	0.26154140859459807	0.03	1.0
2.89697265625	3.37841796875	2.78955078125	0.054931640625000056	21.11328125	0.2618758391407199	0.03	1.0
3.8232421875	1.6279296875	3.5048828125	-0.03955078125	43.9453125	0.26204337534386796	0.03	1.0
4.76318359375	4.70166015625	3.07763671875	-0.341455078125	49.35546875	0.26221112604826835	0.03	1.0
4.828125	4.328125	1.234375	0.12656249999999997	26.875	0.2623790916661329	0.03	1.0
5.689453125	2.951171875	4.466796875	0.35683593750000003	25.859375	0.26170851702766595	0.03	1.0
1.123046875	1.994140625	4.369140625	0.022851562499999978	40.703125	0.263053111553529	0.03	1.0
2.7705078125	3.0048828125	2.2060546875	-0.26279296875	42.6171875	0.26271566929638895	0.03	1.0
3.70361328125	1.33740234375	5.49462890625	0.27465820312500006	22.28515625	0.2625472726107301	0.03	1.0
5.76123046875	2.66064453125	5.21630859375	-0.11469726562499999	47.87109375	0.262884282138502	0.03	1.0
6.4755859375	0.6708984375	4.0712890625	-0.36650390625	28.7890625	0.2633914217735194	0.03	1.0
7.40869140625	3.67138671875	2.37939453125	0.381884765625	45.95703125	0.26322215795900006	0.03	1.0
1.52294921875	0.60986328125	2.11083984375	0.41616210937500003	18.33984375	0.26424101670859945	0.03	1.0
2.05615234375	4.99462890625	3.33154296875	-0.007470703124999978	24.19921875	0.2635609034167685	0.03	1.0
2.33984375	3.91796875	5.43359375	-0.404296875	36.71875	0.26373060330951004	0.03	1.0
6.072265625	1.271484375	2.318359375	-0.2830078125	10.546875	0.26441159382867474	0.03	1.0
7.12158203125	1.78662109375	1.17822265625	-0.08745117187500001	31.50390625	0.26390052187359064	0.03	1.0
7.9384765625	5.0947265625	5.1162109375	0.09931640624999999	13.7109375	0.2640706595319451	0.03	1.0
3.38916015625	4.43310546875	4.31298828125	-0.205224609375	15.17578125	0.2645823913183903	0.03	1.0
3.4609375	0.8515625	4.9453125	-0.04921874999999998	47.1875	0.265096110284124	0.03	1.0
4.2060546875	2.4482421875	3.2314453125	0.22060546875000003	39.8828125	0.26475340960506755	0.03	1.0
5.1220703125	2.1845703125	5.9169921875	0.34892578125	22.9296875	0.2654396993065906	0.03	1.0
5.25537109375	3.25634765625	3.97607421875	0.298388671875	34.66796875	0.2649246491171334	0.03	1.0
5.94580078125	5.43896484375	1.62744140625	-0.365185546875	41.97265625	0.26526779353668806	0.03	1.0
1.8271484375	4.8505859375	2.7822265625	0.23115234375	49.1015625	0.26612955623416285	0.03	1.0
2.65087890625	2.77294921875	3.51220703125	-0.243896484375	25.64453125	0.2659567560548016	0.03	1.0
4.28466796875	4.10595703125	1.34912109375	0.032958984375	27.55859375	0.2656118280267168	0.03	1.0
6.755859375	3.517578125	3.080078125	-0.1669921875	21.015625	0.2657841801310752	0.03	1.0
7.31640625	2.86328125	1.72265625	0.31992187499999997	16.40625	0.2664758311105328	0.03	1.0
7.57958984375	1.43994140625	4.46435546875	0.154248046875	43.88671875	0.26630258110656	0.03	1.0
1.27001953125	3.46630859375	5.04541015625	0.17270507812499997	11.81640625	0.26664930668576264	0.03	1.0
2.1962890625	1.6962890625	1.4052734375	-0.18896484375	33.3984375	0.26682300827307665	0.03	1.0
4.048828125	5.216796875	3.607421875	0.42714843750000003	30.234375	0.26717109125301675	0.03	1.0
4.53759765625	1.11279296875	3.18017578125	0.06899414062500003	35.48828125	0.2673454735330592	0.03	1.0
6.39013671875	4.63330078125	5.97802734375	-0.336181640625	38.65234375	0.2669969363144515	0.03	1.0
3.12255859375	2.27978515625	2.84326171875	-0.439892578125	14.98046875	0.2676949219005294	0.03	1.0
3.24560546875	1.64501953125	3.10693359375	-0.297509765625	32.24609375	0.2683965664111133	0.03	1.0
4.0625	3.3125	4.4375	0.28125000000000006	12.5	0.2678699888823491	0.03	1.0
5.34423828125	2.97802734375	2.76025390625	0.20434570312500006	17.91015625	0.2680452849944375	0.03	1.0
5.4638671875	4.0498046875	4.5205078125	-0.08173828124999999	19.5703125	0.2675200836000261	0.03	1.0
6.1611328125	4.6455078125	3.5341796875	-0.22060546875	36.9921875	0.26822081068692294	0.03	1.0
1.61181640625	5.31201171875	5.89501953125	0.08657226562500003	34.08203125	0.2687487697657634	0.03	1.0
1.98095703125	0.92724609375	4.53759765625	-0.382763671875	48.37890625	0.2694559568449444	0.03	1.0
2.4287109375	2.3115234375	1.6494140625	-0.09931640624999999	10.6640625	0.2689252183047732	0.03	1.0
6.60546875	5.40234375	2.85546875	-0.02460937499999999	43.59375	0.2692788113864966	0.03	1.0
6.97802734375	3.97900390625	4.97216796875	-0.415283203125	16.07421875	0.26910189869259576	0.03	1.0
7.794921875	0.978515625	1.322265625	0.4025390625	38.828125	0.26857255261950036	0.03	1.0
1.615234375	0.939453125	2.845703125	-0.18105468749999998	35.390625	0.26037759837264	0.03	1.0
3.2626953125	4.7626953125	5.0576171875	0.44736328124999997	38.5546875	0.26004698114405433	0.03	1.0
3.61474609375	0.52197265625	4.36669921875	0.25620117187499997	29.04296875	0.2595526265762626	0.03	1.0
4.08642578125	2.70458984375	1.39306640625	-0.435498046875	16.34765625	0.2598819871835543	0.03	1.0
5.3203125	3.5859375	5.9609375	-0.06328125000000001	11.5625	0.2597172024602118	0.03	1.0
6.14404296875	1.52783203125	1.73974609375	0.07514648437499999	33.18359375	0.26021218474048663	0.03	1.0
2.271484375	4.533203125	5.189453125	-0.3216796875	19.140625	0.2714200516864356	0.03	1.0
2.99267578125	3.79833984375	4.04931640625	-0.06987304687500001	37.59765625	0.2708815554526817	0.03	1.0
3.83349609375	4.74072265625	1.71044921875	0.11557617187499997	45.29296875	0.2705237434779737	0.03	1.0
3.9189453125	0.5439453125	2.4013671875	0.08173828124999999	17.3046875	0.27106081662365167	0.03	1.0
4.61279296875	5.12158203125	4.39599609375	0.44077148437499997	11.93359375	0.2712403152109132	0.03	1.0
5.5390625	1.8671875	3.3046875	-0.42890625	32.8125	0.2707025312272817	0.03	1.0
1.34521484375	2.45556640625	1.26123046875	0.33706054687500003	35.76171875	0.2719606931810637	0.03	1.0
1.73828125	1.37890625	3.98828125	0.165234375	23.28125	0.2721413859544216	0.03	1.0
6.26025390625	1.13232421875	2.18408203125	-0.173583984375	13.76953125	0.27160002652344006	0.03	1.0
7.1865234375	3.2099609375	5.5166015625	0.18896484375000006	30.9765625	0.2717802401964037	0.03	1.0
7.72314453125	4.32568359375	3.24853515625	0.24301757812499997	28.69140625	0.2723223189947477	0.03	1.0
2.56201171875	3.14892578125	2.30615234375	-0.153369140625	41.77734375	0.2726849077957526	0.03	1.0
3.6044921875	4.9091796875	1.1611328125	-0.34892578125	20.1953125	0.2732306050296845	0.03	1.0
4.42822265625	1.97216796875	5.13330078125	0.364306640625	44.86328125	0.27304846343577094	0.03	1.0
5.033203125	3.732421875	2.123046875	0.04746093750000002	49.609375	0.2728665645193525	0.03	1.0
5.85693359375	0.79541015625	5.42138671875	-0.03208007812500002	25.60546875	0.27341298978706363	0.03	1.0
6.8994140625	2.5556640625	4.2958984375	-0.23115234375000002	46.5234375	0.2725034927815847	0.03	1.0
1.16748046875	4.37939453125	3.81005859375	-0.424072265625	44.12109375	0.27414497021618367	0.03	1.0
1.984375	2.609375	2.640625	0.43593750000000003	20.625	0.27359561819517736	0.03	1.0
5.716796875	4.962890625	5.775390625	0.3322265625	46.953125	0.2743285781260465	0.03	1.0
6.54736328125	3.05615234375	4.71337890625	0.07778320312500003	26.03515625	0.2737784907425974	0.03	1.0
7.3642578125	1.2861328125	2.9873046875	-0.06591796875	48.8671875	0.2739616079192027	0.03	1.0
2.81494140625	0.70263671875	1.59814453125	0.185009765625	42.20703125	0.2745124321426178	0.03	1.0
3.3447265625	1.8134765625	3.7099609375	0.23994140625	19.9609375	0.27543541120301257	0.03	1.0
3.6318359375	3.6396484375	4.8525390625	-0.16962890625	22.5390625	0.2746965327610489	0.03	1.0
4.27783203125	5.06787109375	2.58447265625	-0.228076171875	35.25390625	0.2752503191989786	0.03	1.0
4.89990234375	2.02587890625	1.92529296875	-0.31684570312500004	27.94921875	0.2748808804778203	0.03	1.0
5.18359375	0.63671875	4.65234375	-0.151171875	30.46875	0.2750654757907461	0.03	1.0
1.478515625	3.302734375	1.537109375	-0.029882812500000022	16.796875	0.2758063430072049	0.03	1.0
2.41162109375	1.22509765625	4.75732421875	0.04526367187500002	38.41796875	0.27636461777208016	0.03	1.0
6.11669921875	3.89111328125	2.89208984375	0.163037109375	14.58984375	0.27562075230469013	0.03	1.0
7.0498046875	4.4794921875	1.8251953125	0.36123046875000003	33.6328125	0.27617827523430655	0.03	1.0
7.98291015625	2.40185546875	5.71923828125	-0.345849609375	11.42578125	0.2759921838151068	0.03	1.0
1.78955078125	2.15771484375	3.34619140625	-0.22456054687500002	45.72265625	0.27673805823930814	0.03	1.0
2.7158203125	5.4658203125	4.1982421875	0.20830078125	29.1796875	0.27692515719018324	0.03	1.0
4.349609375	1.486328125	1.986328125	-0.4201171875	27.265625	0.2773001150903798	0.03	1.0
5.05712890625	4.80419921875	5.23095703125	-0.103271484375	21.89453125	0.27748797506943973	0.03	1.0
6.69091796875	0.82470703125	2.44287109375	0.286083984375	23.80859375	0.27711250930248293	0.03	1.0
7.6171875	4.1328125	3.8515625	-0.30234375	40.9375	0.27655121193707377	0.03	1.0
3.16015625	4.58203125	3.44140625	0.010546875000000011	10.15625	0.2780530853302559	0.03	1.0
3.42333984375	3.47119140625	5.55810546875	0.40737304687500003	47.63671875	0.2778644596703073	0.03	1.0
4.6025390625	3.4150390625	2.4990234375	-0.38583984375	39.6484375	0.27843110597512066	0.03	1.0
5.42626953125	1.74755859375	3.95166015625	0.369580078125	15.56640625	0.27824196725765915	0.03	1.0
5.9833984375	2.8193359375	1.0634765625	0.09052734374999999	42.8515625	0.27767608975662667	0.03	1.0
1.3076171875	1.0810546875	5.6142578125	-0.27861328125	13.3203125	0.27919023924749503	0.03	1.0
2.13134765625	4.08154296875	2.08642578125	0.26586914062500006	31.73828125	0.279000068115251	0.03	1.0
3.98388671875	2.91455078125	4.25927734375	-0.02680664062499999	34.90234375	0.2786205020066662	0.03	1.0
6.455078125	2.248046875	5.326171875	0.11777343749999997	36.484375	0.27881015587774827	0.03	1.0
7.27880859375	5.24853515625	1.12451171875	-0.13051757812499998	18.73046875	0.27938066980424253	0.03	1.0
1.0478515625	4.2353515625	3.1630859375	0.36650390625	26.8359375	0.26963333552761504	0.03	1.0
2.900390625	2.755859375	5.990234375	-0.12832031249999998	29.921875	0.26998879441038826	0.03	1.0
4.7529296875	1.5888671875	5.0283203125	0.26279296874999997	40.5078125	0.27034519173651905	0.03	1.0
5.68603515625	3.57373046875	1.42236328125	-0.275537109375	24.55078125	0.2701668755359145	0.03	1.0
7.53857421875	2.09423828125	3.59521484375	0.008349609375000011	21.46484375	0.26981094789539556	0.03	1.0
3.76171875	2.12109375	1.13671875	-0.333984375	49.84375	0.2811063070482465	0.03	1.0
4.13427734375	1.01025390625	3.87841796875	-0.162158203125	12.32421875	0.28091351759138605	0.03	1.0
4.82470703125	4.20849609375	5.63134765625	-0.18588867187500002	44.62890625	0.2812993613076025	0.03	1.0
5.2724609375	5.2802734375	3.3681640625	-0.23994140625000002	16.9140625	0.28072099239257076	0.03	1.0
5.6416015625	0.9541015625	2.0693359375	0.16962890625	20.5859375	0.28149268091540103	0.03	1.0
6.20556640625	2.34326171875	4.17626953125	0.22719726562500003	37.83203125	0.28052873090884184	0.03	1.0
1.09228515625	1.54248046875	2.51611328125	-0.07866210937500001	28.30078125	0.2820742373114799	0.03	1.0
1.9091796875	3.6201171875	3.9345703125	0.06591796875000006	46.7578125	0.2822686238026325	0.03	1.0
2.94482421875	5.37548828125	5.31396484375	0.31772460937499997	25.21484375	0.28168626641909084	0.03	1.0
6.67724609375	2.70947265625	3.42919921875	0.42495117187500003	41.54296875	0.28246327839459345	0.03	1.0
7.494140625	4.787109375	4.271484375	-0.4376953125	23.671875	0.28188011836762783	0.03	1.0
1.3828125	5.1484375	1.8984375	-0.11953124999999998	39.0625	0.28265820164239874	0.03	1.0
2.20654296875	1.84033203125	5.80224609375	0.131396484375	15.68359375	0.28324458889426735	0.03	1.0
4.677734375	2.501953125	3.783203125	-0.012304687500000022	12.890625	0.2834405923465504	0.03	1.0
6.3251953125	3.8251953125	1.6201171875	0.27861328125	11.0546875	0.28304885633335636	0.03	1.0
7.14892578125	0.51708984375	4.83056640625	-0.266748046875	33.84765625	0.28285339410261723	0.03	1.0
3.0302734375	1.1787109375	4.7353515625	0.38583984374999997	37.2265625	0.28383341417781166	0.03	1.0
3.56689453125	2.60693359375	1.84228515625	0.10239257812499997	24.94140625	0.2844246927296715	0.03	1.0
3.85400390625	3.16357421875	2.96533203125	-0.370458984375	17.51953125	0.28363686725296033	0.03	1.0
5.50146484375	4.48681640625	2.66748046875	0.027685546875000022	32.01171875	0.28403023368698427	0.03	1.0
5.89453125	3.09765625	4.76953125	0.41835937500000003	29.53125	0.2842273263479287	0.03	1.0
2.626953125	0.763671875	2.904296875	0.3005859375	43.359375	0.2850184399137151	0.03	1.0
4.4931640625	4.2744140625	5.7021484375	-0.09052734374999999	40.2734375	0.2846223334028212	0.03	1.0
4.96826171875	1.43017578125	1.52490234375	-0.406494140625	45.52734375	0.28482024893957303	0.03	1.0
6.83447265625	4.94091796875	3.72705078125	0.223681640625	48.61328125	0.28521690690063367	0.03	1.0
7.7607421875	1.9404296875	2.5673828125	-0.20830078125	26.4453125	0.28541565047731865	0.03	1.0
1.70068359375	3.76416015625	4.64013671875	-0.285205078125	21.85546875	0.28561467122236944	0.03	1.0
3.26611328125	2.89990234375	3.93212890625	-0.11909179687499999	14.78515625	0.28601354654004607	0.03	1.0
4.0830078125	4.5673828125	2.5185546875	0.13095703124999997	30.1171875	0.286213402277968	0.03	1.0
5.32373046875	1.72314453125	4.27880859375	0.27905273437500006	35.37109375	0.2864135375148591	0.03	1.0
6.140625	3.390625	3.421875	-0.2671875	19.375	0.28581396971600026	0.03	1.0
1.02734375	5.48046875	3.87109375	0.10195312500000003	49.21875	0.2874184267770683	0.03	1.0
1.61865234375	4.05712890625	1.14404296875	0.386279296875	11.69921875	0.28721688521141575	0.03	1.0
2.435546875	1.056640625	5.306640625	-0.3708984375	33.203125	0.28661395283745017	0.03	1.0
6.97119140625	5.23388671875	2.06689453125	-0.011865234374999978	38.45703125	0.2868146488341153	0.03	1.0
7.7880859375	2.2333984375	5.6337890625	0.027246093749999978	16.2890625	0.28701562609487774	0.03	1.0
1.96044921875	2.17236328125	2.42333984375	-0.090087890625	25.83984375	0.2880247521271359	0.03	1.0
3.82666015625	3.49560546875	5.25048828125	0.30102539062500006	27.67578125	0.2884303922258996	0.03	1.0
4.759765625	2.833984375	2.005859375	0.22324218749999997	23.046875	0.2882274294560552	0.03	1.0
6.6259765625	4.1572265625	4.1787109375	-0.40693359375	21.2109375	0.28782235963741126	0.03	1.0
7.55908203125	0.84912109375	3.36572265625	0.41879882812499997	44.00390625	0.28762025138684083	0.03	1.0
2.8935546875	1.5107421875	1.0439453125	-0.28564453125	47.3828125	0.2886336410400958	0.03	1.0
3.8984375	1.7890625	4.6328125	0.34453125	39.6875	0.28904099922376686	0.03	1.0
4.63330078125	3.87646484375	2.56494140625	0.028564453125	34.47265625	0.28924510980862933	0.03	1.0
5.5595703125	0.6220703125	3.7294921875	-0.04482421874999998	10.4296875	0.2894495088686312	0.03	1.0
5.69287109375	4.81884765625	5.53857421875	-0.207861328125	42.16796875	0.28883717650377266	0.03	1.0
1.5673828125	2.9267578125	5.2529296875	-0.36123046875	30.7421875	0.2799535233408516	0.03	1.0
2.50048828125	4.69677734375	1.04150390625	0.34497070312500006	14.16015625	0.27976231131753293	0.03	1.0
3.201171875	3.947265625	2.416015625	0.14941406250000006	32.578125	0.280336732598727	0.03	1.0
6.90625	1.59375	5.53125	0.02812500000000001	18.75	0.27957136031670193	0.03	1.0
7.83935546875	3.36376953125	2.01318359375	-0.04438476562499999	35.99609375	0.28014499692223516	0.03	1.0
1.7587890625	2.6337890625	2.9677734375	0.31728515625000003	40.8984375	0.2910951602586881	0.03	1.0
2.58251953125	4.40380859375	4.73291015625	-0.333544921875	24.31640625	0.29088843121937363	0.03	1.0
6.87890625	1.30078125	2.66015625	-0.186328125	28.90625	0.2906819956000284	0.03	1.0
7.70263671875	3.07080078125	3.79052734375	0.17006835937500003	46.15234375	0.29130218334400115	0.03	1.0
2.75	4.25	4.75	-0.225	20.0	0.2923417314966812	0.03	1.0
3.611328125	3.654296875	5.794921875	-0.0791015625	42.734375	0.29150950110312435	0.03	1.0
4.43505859375	0.71728515625	1.90576171875	0.06635742187499999	22.48046875	0.2921332287283361	0.03	1.0
5.0263671875	4.9873046875	4.8330078125	0.42451171875	27.0703125	0.29192502316299623	0.03	1.0
5.85009765625	2.05029296875	1.61767578125	-0.437255859375	47.98828125	0.2917171141656577	0.03	1.0
2.04931640625	3.74951171875	3.70751953125	-0.419677734375	41.58203125	0.2933887257359788	0.03	1.0
3.68310546875	2.58251953125	1.54443359375	0.20874023437500006	44.74609375	0.29296902939703884	0.03	1.0
4.8486328125	3.0830078125	5.7216796875	0.28564453125000006	49.4921875	0.29275963119148024	0.03	1.0
5.78173828125	1.41552734375	1.82275390625	-0.301904296875	25.41015625	0.29255053210484966	0.03	1.0
6.482421875	1.916015625	2.884765625	-0.10371093749999999	46.328125	0.29317872736382505	0.03	1.0
1.1162109375	0.7490234375	2.5869140625	0.40693359375	23.1640625	0.29359902515948677	0.03	1.0
1.54345703125	1.86474609375	4.85009765625	0.010986328125	35.87890625	0.29423173622584586	0.03	1.0
2.3603515625	5.1728515625	1.6005859375	-0.027246093749999978	19.3359375	0.2944432463518079	0.03	1.0
7.41552734375	4.91650390625	4.65966796875	0.09096679687500003	28.57421875	0.2938096262821892	0.03	1.0
7.91796875	3.83984375	1.91796875	0.36914062500000006	31.09375	0.2940205297537865	0.03	1.0
4.212890625	1.193359375	3.802734375	0.2654296875	17.421875	0.29486718018861136	0.03	1.0
5.24853515625	4.51123046875	2.98486328125	0.11821289062500001	12.05078125	0.29507960521576254	0.03	1.0
6.0654296875	2.5263671875	4.7158203125	-0.13095703125000002	33.0078125	0.2952923365294499	0.03	1.0
7.10107421875	0.53173828125	5.78271484375	-0.385400390625	13.96484375	0.2946550607869937	0.03	1.0
3.39599609375	3.17822265625	2.64794921875	-0.278173828125	37.79296875	0.2955053747925835	0.03	1.0
3.4814453125	2.1064453125	2.0888671875	-0.42451171875	29.8046875	0.2961463379365194	0.03	1.0
4.30517578125	5.36083984375	5.61181640625	0.43637695312499997	45.09765625	0.29593237482840834	0.03	1.0
5.1015625	0.9296875	1.1171875	0.07734374999999999	40.3125	0.2957187206699877	0.03	1.0
5.92529296875	4.18408203125	5.33349609375	-0.06547851562500001	24.43359375	0.2963606106649302	0.03	1.0
1.833984375	3.595703125	4.251953125	0.18457031250000006	26.640625	0.2965751936861922	0.03	1.0
2.17578125	2.94140625	5.55078125	-0.228515625	10.78125	0.2974366422191562	0.03	1.0
2.65771484375	1.51806640625	3.44873046875	-0.169189453125	48.26171875	0.2972208112618823	0.03	1.0
6.7490234375	4.7724609375	3.9541015625	-0.31728515625	43.4765625	0.29700529330722936	0.03	1.0
7.57275390625	2.69482421875	2.49658203125	0.33266601562500003	21.26953125	0.2967900876748062	0.03	1.0
1.24951171875	4.71142578125	1.99365234375	0.24038085937500003	34.27734375	0.2980860199403246	0.03	1.0
5.470703125	5.294921875	2.435546875	-0.3462890625	37.109375	0.29830310975165686	0.03	1.0
6.41064453125	3.38818359375	1.06103515625	-0.15073242187500002	16.19140625	0.29765278686141994	0.03	1.0
7.3369140625	1.6181640625	5.2333984375	0.16259765625000006	39.0234375	0.29786924587302743	0.03	1.0
1.546875	1.671875	1.703125	-0.0703125	13.125	0.299174640274633	0.03	1.0
3.11572265625	1.03466796875	4.19580078125	-0.029443359374999978	32.36328125	0.2985205159973763	0.03	1.0
4.0419921875	3.9716796875	3.3486328125	0.04482421874999998	12.6953125	0.298738239369849	0.03	1.0
4.54443359375	2.35791015625	3.85888671875	0.36166992187499997	18.10546875	0.2989562805634625	0.03	1.0
7.85986328125	4.61865234375	5.02587890625	-0.428466796875	18.53515625	0.2993933192018127	0.03	1.0
1.33837890625	1.21044921875	5.69970703125	0.149853515625	18.14453125	0.2900644430281142	0.03	1.0
2.2646484375	3.2880859375	1.8447265625	-0.16259765625	36.6015625	0.290270002126001	0.03	1.0
2.97216796875	5.04345703125	2.91162109375	-0.360791015625	15.05859375	0.2896541970157697	0.03	1.0
6.26708984375	2.37744140625	4.77685546875	-0.239501953125	31.38671875	0.2904758527763988	0.03	1.0
7.193359375	4.455078125	1.517578125	0.2267578125	13.515625	0.28985917486377466	0.03	1.0
1.14013671875	3.38330078125	4.72802734375	0.338818359375	28.65234375	0.20018571917306094	0.03	1.0
1.505859375	4.767578125	1.830078125	0.05800781250000003	31.015625	0.19950319029759875	0.03	1.0
2.06640625	1.61328125	2.97265625	-0.355078125	46.40625	0.19989263579132302	0.03	1.0
2.32958984375	2.68994140625	5.71435546875	-0.07075195312499999	13.88671875	0.19979513194478318	0.03	1.0
2.78759765625	2.36279296875	1.93017578125	-0.156005859375	25.48828125	0.20038158602808082	0.03	1.0
3.7138671875	5.2998046875	5.7705078125	0.14326171875	49.5703125	0.20047966325681563	0.03	1.0
5.798828125	3.966796875	4.857421875	-0.2478515625	20.234375	0.20028360471370593	0.03	1.0
6.52001953125	4.71630859375	3.79541015625	-0.05229492187500001	41.81640625	0.1999902348518139	0.03	1.0
7.0771484375	3.6005859375	1.5322265625	-0.44384765625	19.1015625	0.1996977231729316	0.03	1.0
7.4462890625	2.9462890625	2.6552734375	0.03603515624999998	23.3984375	0.20008792926579064	0.03	1.0
7.90087890625	1.52294921875	4.76220703125	0.431103515625	35.64453125	0.19960040933677697	0.03	1.0
2.96533203125	4.13037109375	1.64697265625	0.16567382812500003	47.75390625	0.30115432688772886	0.03	1.0
3.7822265625	0.8759765625	5.8974609375	-0.15380859375	27.4609375	0.30137591052902657	0.03	1.0
5.62109375	2.19921875	4.96484375	0.24257812500000003	42.96875	0.30093306884137827	0.03	1.0
6.21240234375	1.08837890625	2.86279296875	0.189404296875	15.44921875	0.3007121356728581	0.03	1.0
1.09912109375	2.78759765625	4.44482421875	-0.348486328125	45.91796875	0.30248873790709696	0.03	1.0
1.916015625	4.865234375	3.099609375	0.36386718749999997	29.296875	0.3018200574754992	0.03	1.0
4.80419921875	5.45361328125	1.32958984375	-0.230712890625	22.08984375	0.3015978204845004	0.03	1.0
6.67041015625	1.46435546875	3.53173828125	0.04790039062500001	23.92578125	0.3020426222254996	0.03	1.0
7.4873046875	3.5419921875	2.7626953125	-0.03251953125000001	41.1328125	0.30226551546011365	0.03	1.0
1.4033203125	3.9033203125	5.1357421875	-0.29794921875	16.6796875	0.3031603878321368	0.03	1.0
2.22705078125	0.59521484375	1.15869140625	0.281689453125	38.22265625	0.3029361733599586	0.03	1.0
6.3046875	5.0703125	5.4140625	0.20390625	33.4375	0.3027122902963565	0.03	1.0
7.12841796875	1.76220703125	2.13037109375	-0.22016601562500002	11.30859375	0.30338493444930004	0.03	1.0
3.037109375	2.423828125	2.298828125	0.08613281249999999	19.765625	0.3036098139500408	0.03	1.0
3.86083984375	4.40869140625	3.99560546875	-0.098876953125	35.13671875	0.30428645717257263	0.03	1.0
4.6708984375	1.2568359375	3.2509765625	-0.41572265625	30.3515625	0.3040605745675896	0.03	1.0
5.49462890625	3.24169921875	4.29345703125	0.40297851562500003	14.39453125	0.3038350270751428	0.03	1.0
3.54638671875	1.35205078125	5.19677734375	0.36694335937500006	42.40234375	0.3051933536994263	0.03	1.0
4.47265625	3.01953125	1.25390625	-0.383203125	22.65625	0.30451267563749906	0.03	1.0
4.98876953125	2.68505859375	5.51416015625	-0.024169921875	28.06640625	0.3047392307120006	0.03	1.0
5.9150390625	4.3525390625	2.1865234375	0.007910156250000022	47.1484375	0.3049661231479413	0.03	1.0
7.767578125	0.685546875	4.388671875	-0.2759765625	48.984375	0.3054209231228096	0.03	1.0
1.69384765625	5.01904296875	2.39892578125	-0.127880859375	44.23828125	0.30564883217670324	0.03	1.0
2.6201171875	2.0185546875	4.0517578125	0.11513671875000003	20.8203125	0.3058770816219849	0.03	1.0
6.84130859375	3.68603515625	3.31201171875	0.263232421875	26.23046875	0.306105672221807	0.03	1.0
7.34375	2.53125	3.96875	-0.365625	26.25	0.30633460474160495	0.03	1.0
1.18798828125	3.13427734375	3.22900390625	-0.04877929687499999	21.66015625	0.3065638799491056	0.03	1.0
2.0048828125	1.3642578125	4.3154296875	0.03251953125000001	43.2421875	0.306793498614336	0.03	1.0
3.638671875	4.884765625	2.103515625	-0.24433593750000002	40.078125	0.3072537694096467	0.03	1.0
4.89306640625	0.78076171875	5.11376953125	-0.166552734375	45.33203125	0.3074844230913595	0.03	1.0
6.52685546875	4.30126953125	2.32568359375	0.34936523437500006	48.49609375	0.30702346150963195	0.03	1.0
2.82177734375	1.94775390625	5.44091796875	0.23159179687500003	24.82421875	0.30794677091947975	0.03	1.0
3.32421875	0.55859375	3.32421875	0.17226562500000003	37.34375	0.3081784666315552	0.03	1.0
5.7099609375	3.7177734375	1.1806640625	0.15380859375000006	29.4140625	0.3077154233340846	0.03	1.0
6.13720703125	5.14599609375	4.06884765625	0.320361328125	32.12890625	0.30841051125668245	0.03	1.0
2.40478515625	2.47998046875	2.20361328125	0.42758789062499997	15.80078125	0.3093421946982856	0.03	1.0
4.25732421875	3.81298828125	4.37646484375	-0.188525390625	17.71484375	0.3088756504034387	0.03	1.0
5.2041015625	1.8916015625	2.3818359375	-0.33662109375	13.0859375	0.30864290558360336	0.03	1.0
7.056640625	3.224609375	5.208984375	0.06855468749999999	11.171875	0.3091087465096974	0.03	1.0
1.76904296875	0.90283203125	3.61474609375	-0.262353515625	28.18359375	0.31075032243380624	0.03	1.0
3.41650390625	4.72607421875	1.40283203125	0.023291015625000022	25.01953125	0.3112225514778512	0.03	1.0
4.3427734375	2.7412109375	5.0478515625	-0.007910156250000022	49.7265625	0.3114592046232226	0.03	1.0
5.990234375	1.564453125	5.970703125	0.38144531249999997	20.390625	0.3109862576873434	0.03	1.0
7.6376953125	5.3876953125	3.1826171875	-0.11513671874999998	23.5546875	0.310514744901827	0.03	1.0
3.1806640625	3.3369140625	3.5146484375	0.41572265625	32.7734375	0.3124094271985356	0.03	1.0
4.00439453125	1.66943359375	2.77978515625	-0.403857421875	12.44140625	0.3121713284048472	0.03	1.0
4.58203125	4.66015625	4.45703125	-0.087890625	17.03125	0.3119335922625847	0.03	1.0
5.06396484375	3.54931640625	1.72998046875	-0.366064453125	44.51171875	0.3116962179438399	0.03	1.0
1.314453125	2.326171875	1.341796875	-0.2056640625	30.859375	0.31288671606447177	0.03	1.0
5.40576171875	2.99267578125	3.08740234375	0.09975585937500003	38.02734375	0.31264788947408595	0.03	1.0
6.4482421875	1.0029296875	1.6298828125	0.29794921874999997	18.9453125	0.3133654655343891	0.03	1.0
7.27197265625	4.00341796875	5.91455078125	-0.282568359375	36.11328125	0.31312590780521365	0.03	1.0
2.13818359375	5.32666015625	4.95263671875	0.22104492187499997	14.35546875	0.3136053900926422	0.03	1.0
2.203125	4.953125	4.359375	-0.43593750000000003	31.875	0.3138456823231936	0.03	1.0
6.32861328125	0.71240234375	2.36962890625	-0.06284179687500002	37.28515625	0.3140863430718503	0.03	1.0
7.1455078125	3.6298828125	4.0810546875	0.07470703125000006	17.6171875	0.3143273731870156	0.03	1.0
1.38623046875	2.03564453125	3.34130859375	0.447802734375	12.87109375	0.314568773519699	0.03	1.0
3.03369140625	3.04638671875	5.50439453125	-0.180615234375	10.95703125	0.31505268825474964	0.03	1.0
3.8505859375	1.2958984375	2.1962890625	0.19599609375	33.7890625	0.3152952043722577	0.03	1.0
5.498046875	2.619140625	1.244140625	-0.31464843750000004	15.703125	0.3148105449235262	0.03	1.0
3.5634765625	4.4697265625	3.2412109375	-0.23818359375	48.7109375	0.31626901397575474	0.03	1.0
4.49658203125	2.41162109375	4.30322265625	0.250048828125	26.50390625	0.3160249980711365	0.03	1.0
4.68115234375	4.36962890625	5.20654296875	0.330029296875	39.19921875	0.3155380941375857	0.03	1.0
4.96484375	3.29296875	2.30859375	0.15820312500000006	21.71875	0.3157813584149256	0.03	1.0
1.697265625	0.646484375	5.443359375	0.05449218750000001	45.546875	0.31675817802180806	0.03	1.0
2.63037109375	3.88134765625	2.10107421875	-0.03911132812500001	29.66796875	0.3174947678474537	0.03	1.0
5.89794921875	1.23486328125	3.98583984375	-0.14633789062500002	43.33984375	0.31651340700100455	0.03	1.0
6.8310546875	1.8232421875	5.1064453125	-0.34189453125	24.8828125	0.3172488575633181	0.03	1.0
7.76416015625	5.05810546875	1.18798828125	0.35727539062499997	40.17578125	0.317003327915796	0.03	1.0
1.57080078125	4.81396484375	3.50244140625	0.197314453125	16.97265625	0.31798773387159385	0.03	1.0
2.4970703125	2.8095703125	2.7919921875	-0.21357421875000002	37.9296875	0.3182347913915003	0.03	1.0
6.90966796875	3.48095703125	4.47412109375	-0.304541015625	32.55859375	0.3184822331078454	0.03	1.0
7.8359375	1.4765625	3.0703125	0.28828125	12.1875	0.31774105965402216	0.03	1.0
3.20458984375	0.81494140625	1.33935546875	-0.408251953125	18.88671875	0.31947585991732314	0.03	1.0
4.130859375	4.142578125	4.955078125	0.39550781250000006	36.015625	0.31873005991751613	0.03	1.0
5.27587890625	2.14794921875	1.63720703125	0.09360351562499997	30.64453125	0.31897827272019313	0.03	1.0
6.2021484375	5.4755859375	5.9072265625	-0.10634765624999998	14.1015625	0.3192268724183618	0.03	1.0
1.4716796875	4.5576171875	5.4970703125	-0.44033203125000003	39.2578125	0.3095759957675157	0.03	1.0
2.6953125	4.2109375	2.8359375	0.27421875	46.5625	0.3100446597532359	0.03	1.0
6.71142578125	2.07958984375	4.51806640625	0.127001953125	41.34765625	0.3102795242784637	0.03	1.0
7.98974609375	1.14697265625	1.24169921875	-0.081298828125	34.04296875	0.3098101505181151	0.03	1.0
1.0888671875	3.4248046875	1.3955078125	0.25576171875000003	44.5703125	0.3212297074739236	0.03	1.0
1.91259765625	1.73779296875	5.05517578125	-0.26850585937500004	20.48828125	0.32097797978214876	0.03	1.0
6.673828125	4.591796875	1.732421875	-0.13535156250000002	25.234375	0.32072664630804165	0.03	1.0
7.49755859375	2.90478515625	5.96826171875	0.12260742187500001	49.98046875	0.3214818303115925	0.03	1.0
1.7861328125	5.2705078125	1.6591796875	0.34189453124999997	21.9921875	0.3222405790260404	0.03	1.0
2.71923828125	2.35302734375	5.88525390625	-0.358154296875	42.91015625	0.3219872651521107	0.03	1.0
6.6875	3.9375	1.3125	-0.05625000000000002	47.5	0.321734349226298	0.03	1.0
7.62060546875	1.02001953125	4.98193359375	0.03999023437499999	27.24609375	0.32249429178804817	0.03	1.0
3.419921875	1.603515625	4.447265625	-0.1599609375	23.828125	0.32274840438105745	0.03	1.0
5.0537109375	2.9365234375	3.5244140625	0.23818359375000003	45.6640625	0.3232578328466577	0.03	1.0
5.98681640625	4.68701171875	2.77001953125	-0.25092773437500004	29.08203125	0.323002917750966	0.03	1.0
3.98046875	4.77734375	5.98046875	0.31289062500000003	18.59375	0.3237688720259268	0.03	1.0
4.35302734375	3.35400390625	3.09716796875	0.14721679687500006	41.07421875	0.32351315062001423	0.03	1.0
4.60595703125	1.55224609375	1.41259765625	0.179736328125	13.37890625	0.3240249980223084	0.03	1.0
5.4228515625	3.6103515625	5.0380859375	-0.19599609375	31.8359375	0.3242815295701053	0.03	1.0
1.31103515625	4.19873046875	4.54736328125	0.06196289062499999	39.55078125	0.3250535671772082	0.03	1.0
2.1279296875	0.9638671875	3.1533203125	-0.07470703125	15.5078125	0.3253117306012231	0.03	1.0
3.16357421875	2.71923828125	1.72021484375	-0.329150390625	36.46484375	0.32453846763330957	0.03	1.0
7.275390625	2.130859375	2.865234375	0.43417968749999997	34.921875	0.3247958131789707	0.03	1.0
1.1640625	2.4921875	5.1796875	0.13359375	27.8125	0.3258292896348739	0.03	1.0
6.45849609375	5.36572265625	3.58544921875	-0.44692382812500003	10.29296875	0.325570304427311	0.03	1.0
6.5439453125	1.1689453125	5.5263671875	-0.25576171875	42.3046875	0.3263484981276392	0.03	1.0
7.36767578125	3.17333984375	2.17431640625	0.267626953125	22.59765625	0.3260886872064326	0.03	1.0
1.98779296875	4.49658203125	1.27099609375	-0.12172851562499998	46.93359375	0.3266087233872897	0.03	1.0
2.8115234375	3.8349609375	2.3916015625	-0.37353515625	25.9765625	0.3273918951322836	0.03	1.0
3.63525390625	0.50732421875	4.05908203125	0.38891601562500006	48.76953125	0.32713042089289995	0.03	1.0
4.896484375	5.158203125	3.314453125	0.01582031249999999	44.140625	0.3268693639773362	0.03	1.0
3.34814453125	4.95068359375	5.12353515625	-0.094482421875	33.69140625	0.3281788318243731	0.03	1.0
4.2744140625	1.9306640625	1.1708984375	0.10634765625000003	11.5234375	0.3284419854061422	0.03	1.0
5.72021484375	1.83056640625	4.38623046875	-0.0004394531249999889	20.76171875	0.3276537876969842	0.03	1.0
6.11328125	0.75390625	2.11328125	-0.397265625	38.28125	0.32791609959170603	0.03	1.0
2.408203125	3.107421875	3.998046875	-0.2900390625	14.609375	0.3289695606778572	0.03	1.0
5.18701171875	3.77392578125	5.43115234375	0.409130859375	16.77734375	0.32870556135141643	0.03	1.0
7.05322265625	2.59716796875	3.25830078125	-0.198193359375	19.86328125	0.3292339844063982	0.03	1.0
7.9794921875	4.2841796875	4.2861328125	0.21357421875	35.1953125	0.32949883356125814	0.03	1.0
2.94140625	2.23828125	3.59765625	-0.017578125	41.40625	0.3197252361252049	0.03	1.0
3.76513671875	5.25830078125	2.85302734375	0.0013183593750000222	23.65234375	0.3204757061262812	0.03	1.0
4.8212890625	1.0712890625	4.5302734375	0.37353515625000006	28.3984375	0.3202251583144398	0.03	1.0
5.64501953125	4.09130859375	3.17041015625	-0.38979492187500003	46.81640625	0.3199750019529724	0.03	1.0
1.341796875	4.337890625	2.650390625	-0.005273437499999978	11.953125	0.33109692021663567	0.03	1.0
2.9892578125	0.6611328125	4.8623046875	0.27158203124999997	13.8671875	0.33056250504398355	0.03	1.0
5.54248046875	5.00439453125	1.93505859375	0.13842773437500006	19.12109375	0.33082949680962764	0.03	1.0
7.18994140625	1.32763671875	4.72314453125	-0.377490234375	17.20703125	0.3313647763125961	0.03	1.0
2.27490234375	2.65087890625	3.80029296875	0.020654296874999978	32.94921875	0.33190179077870513	0.03	1.0
2.55859375	1.26171875	1.52734375	0.411328125	25.46875	0.3321709512610494	0.03	1.0
6.2568359375	3.0146484375	2.9775390625	0.39287109375	37.5390625	0.33163306614849	0.03	1.0
6.90283203125	4.44287109375	5.70947265625	0.10942382812500001	20.25390625	0.33244054865676487	0.03	1.0
1.74169921875	3.26611328125	4.76708984375	-0.399462890625	49.58984375	0.3329810584505325	0.03	1.0
5.853515625	3.927734375	4.662109375	0.30761718750000006	41.796875	0.33325197298836545	0.03	1.0
7.7197265625	2.4384765625	1.8349609375	-0.09755859374999998	44.9609375	0.33271058403054177	0.03	1.0
3.2421875	3.5078125	1.9765625	0.03515625	15.9375	0.3343400538731532	0.03	1.0
3.60791015625	1.77685546875	2.59423828125	0.21665039062499997	46.42578125	0.3335233287191597	0.03	1.0
4.4248046875	5.1044921875	3.7001953125	-0.20126953125	28.6328125	0.3337951267215386	0.03	1.0
5.03662109375	0.60009765625	2.88232421875	-0.292236328125	23.41796875	0.3340673680776446	0.03	1.0
4.06591796875	1.44970703125	5.56787109375	-0.05141601562499998	38.80859375	0.33516078880615335	0.03	1.0
5.3408203125	4.8408203125	1.0732421875	-0.35419921875	34.1796875	0.3348867631428338	0.03	1.0
6.16455078125	2.78271484375	5.22119140625	0.337939453125	10.72265625	0.3346131851972878	0.03	1.0
6.974609375	0.861328125	3.861328125	0.1423828125	32.265625	0.3354352632872001	0.03	1.0
1.6083984375	2.1943359375	4.1884765625	-0.24697265625	17.8515625	0.3359855631203347	0.03	1.0
2.43212890625	5.42919921875	3.35595703125	0.23422851562499997	36.89453125	0.33571018768953365	0.03	1.0
7.79833984375	4.09619140625	2.43310546875	-0.15512695312500002	12.63671875	0.3362613906904195	0.03	1.0
1.05126953125	1.12255859375	2.07666015625	-0.192919921875	40.56640625	0.33681440670997453	0.03	1.0
1.9775390625	4.0400390625	5.6240234375	0.17666015625000003	24.6484375	0.337091597399391	0.03	1.0
6.60888671875	2.28955078125	1.13427734375	0.31069335937500003	29.90234375	0.33736924470801416	0.03	1.0
7.53515625	5.20703125	5.31640625	-0.326953125	45.15625	0.3365376715142552	0.03	1.0
2.90380859375	4.62353515625	4.24951171875	0.43198242187499997	43.73046875	0.33848442277497726	0.03	1.0
3.830078125	2.873046875	3.451171875	-0.44472656250000003	21.484375	0.3376473497650647	0.03	1.0
4.75634765625	3.45654296875	3.96142578125	-0.07163085937500002	26.73828125	0.3379259137034898	0.03	1.0
5.6826171875	1.7060546875	2.4892578125	0.05888671875000001	48.3203125	0.33820493765997856	0.03	1.0
4.28125	0.96875	2.40625	-0.309375	43.75	0.33876437019270533	0.03	1.0
5.12548828125	5.32177734375	4.16650390625	-0.217529296875	49.16015625	0.3390447810611704	0.03	1.0
5.9423828125	2.3017578125	3.3779296875	0.20126953124999997	25.7421875	0.33932565653218455	0.03	1.0
1.48193359375	1.42041015625	2.29638671875	0.30541992187500006	30.60546875	0.32976410916995413	0.03	1.0
3.92236328125	3.68115234375	1.58837890625	-0.25971679687500004	31.03515625	0.33029594387549394	0.03	1.0
4.609375	1.984375	5.765625	-0.12656250000000002	35.625	0.3300298122633148	0.03	1.0
2.19970703125	3.58349609375	2.50634765625	0.37661132812500003	19.62890625	0.34130489125906177	0.03	1.0
6.38671875	2.74609375	4.26171875	0.003515625000000022	14.84375	0.3410207309965865	0.03	1.0
6.75927734375	1.63525390625	2.00341796875	0.400341796875	47.32421875	0.34073704350719575	0.03	1.0
1.2666015625	1.5791015625	3.9443359375	-0.39287109375	35.5859375	0.3415895254774414	0.03	1.0
3.119140625	5.412109375	1.146484375	0.12480468750000001	38.671875	0.34216022053295464	0.03	1.0
5.46728515625	0.91748046875	5.64111328125	0.258837890625	33.30078125	0.3424462837555388	0.03	1.0
7.31982421875	4.75048828125	3.43896484375	-0.019775390625	30.21484375	0.3418746348384943	0.03	1.0
4.05224609375	2.08447265625	5.30419921875	-0.13754882812500002	16.54296875	0.34301984758395443	0.03	1.0
4.5341796875	4.2451171875	2.0595703125	-0.27158203125	11.7578125	0.34273282570496194	0.03	1.0
5.7578125	4.5234375	3.7734375	0.44296874999999997	24.0625	0.3433073505992792	0.03	1.0
2.052734375	1.876953125	1.908203125	0.32519531250000006	47.890625	0.34446219830123626	0.03	1.0
2.77392578125	1.14208984375	2.95556640625	0.07075195312499999	28.84765625	0.3435953359617482	0.03	1.0
3.7001953125	3.2001953125	4.7451171875	-0.05888671875000001	46.0546875	0.3438838048862396	0.03	1.0
4.83154296875	2.46533203125	2.67724609375	-0.431103515625	40.68359375	0.344172758591715	0.03	1.0
1.12646484375	5.11181640625	5.79248046875	-0.309814453125	27.01171875	0.3453334457465644	0.03	1.0
6.47900390625	3.78857421875	4.84033203125	0.19204101562500003	42.51953125	0.344752125241983	0.03	1.0
7.4052734375	0.5537109375	1.6103515625	-0.17666015624999998	22.2265625	0.34504254064527	0.03	1.0
1.51953125	3.72265625	2.89453125	-0.14414062500000002	34.53125	0.34562484178550335	0.03	1.0
7.1181640625	4.8994140625	2.5771484375	0.24697265625000003	15.2734375	0.34620911165581947	0.03	1.0
7.94189453125	1.98193359375	3.71728515625	-0.235107421875	39.94140625	0.34591673000591167	0.03	1.0
2.34326171875	0.80517578125	4.64990234375	0.15600585937500006	10.52734375	0.3465019879874799	0.03	1.0
3.3857421875	2.5654296875	5.6923828125	0.35419921875	31.4453125	0.3473835976592316	0.03	1.0
4.20947265625	4.31591796875	1.85205078125	-0.338818359375	13.61328125	0.34708922972629436	0.03	1.0
5.251953125	1.388671875	4.779296875	-0.03691406250000001	18.359375	0.34679536025738716	0.03	1.0
3.515625	2.765625	1.546875	0.29531250000000003	34.375	0.34797383399881066	0.03	1.0
5.89111328125	3.52490234375	5.80712890625	0.21840820312500003	39.78515625	0.3482697049570615	0.03	1.0
6.07568359375	3.13916015625	1.51513671875	0.05229492187500001	36.85546875	0.34767846532552416	0.03	1.0
2.59619140625	0.85888671875	2.69189453125	0.10063476562500001	13.45703125	0.3494582373517618	0.03	1.0
4.44873046875	4.84814453125	4.90380859375	-0.283447265625	10.37109375	0.34886295886210716	0.03	1.0
4.9580078125	1.4423828125	1.8935546875	-0.20654296875	15.1171875	0.3485660794825972	0.03	1.0
6.810546875	5.431640625	4.681640625	0.41660156249999997	18.203125	0.3491603443866678	0.03	1.0
1.83056640625	2.96826171875	1.05126953125	-0.11030273437499999	22.83203125	0.3401710821360352	0.03	1.0
2.6474609375	4.6552734375	5.2431640625	0.09755859375000003	41.9140625	0.3404538276120023	0.03	1.0
3.46435546875	3.98876953125	3.88818359375	0.29311523437500003	20.99609375	0.33960699776137965	0.03	1.0
7.576171875	3.322265625	5.541015625	-0.4130859375	27.578125	0.3398888059082234	0.03	1.0
1.43408203125	5.22412109375	1.49072265625	-0.368701171875	29.00390625	0.3506549096823902	0.03	1.0
2.2509765625	2.2822265625	4.8037109375	0.38056640625	46.2109375	0.35095535943792305	0.03	1.0
6.33544921875	4.04736328125	1.79833984375	0.02241210937499999	40.83984375	0.3512563245004717	0.03	1.0
3.06787109375	1.69384765625	3.66357421875	0.12963867187500006	27.16796875	0.3524653644264693	0.03	1.0
3.884765625	3.458984375	2.630859375	-0.1142578125	48.046875	0.351557806196893	0.03	1.0
4.70166015625	2.87060546875	4.62548828125	-0.261474609375	42.67578125	0.3518598058586032	0.03	1.0
5.5185546875	4.6357421875	2.9189453125	0.27685546875000006	22.3828125	0.35216232482159743	0.03	1.0
2.9345703125	4.9970703125	5.6044921875	0.06767578125000001	35.4296875	0.35337762056768185	0.03	1.0
3.75830078125	2.00146484375	1.93994140625	-0.08393554687499999	19.47265625	0.3530730109473321	0.03	1.0
4.7734375	3.6640625	5.2578125	-0.44296875	14.6875	0.3527689260184308	0.03	1.0
1.068359375	1.330078125	3.392578125	-0.3357421875	38.515625	0.3539884193241725	0.03	1.0
5.59716796875	0.66845703125	1.03662109375	0.426708984375	30.05859375	0.3536827562386668	0.03	1.0
7.46337890625	4.33544921875	3.82470703125	-0.18764648437499998	33.14453125	0.35429461119280337	0.03	1.0
1.89208984375	3.00244140625	4.15185546875	0.32299804687500006	16.38671875	0.3549085867775756	0.03	1.0
2.50390625	4.42578125	2.03515625	0.151171875	43.90625	0.35521637325470473	0.03	1.0
6.6396484375	2.6630859375	2.4697265625	0.17490234374999997	11.6015625	0.3546013332179032	0.03	1.0
1.57763671875	2.44580078125	5.66552734375	-0.167431640625	21.15234375	0.3561429440918181	0.03	1.0
6.236328125	1.779296875	3.919921875	0.03339843749999999	27.734375	0.3564528761639544	0.03	1.0
6.95751953125	1.27880859375	5.35791015625	0.228955078125	49.31640625	0.35552469403697595	0.03	1.0
7.8837890625	3.2587890625	1.0927734375	-0.24521484375	25.8984375	0.35583355051689686	0.03	1.0
3.22509765625	3.92529296875	3.49267578125	0.35024414062500003	22.98828125	0.3567633481404059	0.03	1.0
4.1513671875	0.6123046875	4.2080078125	-0.36298828125	42.0703125	0.35707436143317933	0.03	1.0
5.31005859375	5.09228515625	2.53076171875	-0.046142578125	47.48046875	0.3573859174592095	0.03	1.0
3.15673828125	4.54052734375	2.44775390625	0.26059570312499997	40.41015625	0.35801066340354865	0.03	1.0
3.9736328125	2.4580078125	3.8466796875	-0.27685546875	24.4921875	0.3583238561805616	0.03	1.0
5.375	1.125	4.125	0.11249999999999999	45.0	0.3576980176403807	0.03	1.0
2.107421875	3.791015625	1.009765625	0.0087890625	21.328125	0.35895188852861276	0.03	1.0
4.55810546875	3.20751953125	3.41943359375	-0.12875976562500002	29.74609375	0.358637597408283	0.03	1.0
6.42431640625	1.87451171875	5.58251953125	0.36782226562500003	26.58203125	0.35926673098850975	0.03	1.0
1.6630859375	4.1083984375	3.7587890625	-0.08525390625000001	31.2890625	0.34975663905729654	0.03	1.0
7.15234375	1.10546875	5.74609375	-0.010546875000000011	24.21875	0.3503549739115559	0.03	1.0
7.74365234375	2.18212890625	3.01904296875	-0.401220703125	36.69921875	0.3500555508076233	0.03	1.0
2.72607421875	4.90673828125	3.90771484375	0.40209960937500006	38.96484375	0.3611674455515387	0.03	1.0
5.087890625	4.318359375	5.677734375	-0.29707031250000004	32.421875	0.3614861883328921	0.03	1.0
6.7353515625	0.7978515625	3.4755859375	0.08525390625000001	34.3359375	0.3608492643819928	0.03	1.0
7.66845703125	3.73974609375	4.22509765625	-0.10151367187499999	10.87890625	0.36053164334125515	0.03	1.0
3.4404296875	3.1513671875	5.3408203125	0.20654296875000006	18.0078125	0.36212536468924056	0.03	1.0
4.37353515625	1.38623046875	1.10986328125	-0.219287109375	37.05078125	0.36180549421429203	0.03	1.0
6.02099609375	2.55322265625	2.02294921875	0.28432617187500003	12.79296875	0.362445801256526	0.03	1.0
4.2265625	5.3046875	2.9921875	-0.03515625	25.3125	0.3627668054202462	0.03	1.0
5.18017578125	0.98583984375	3.73681640625	-0.351123046875	20.09765625	0.36308837868983246	0.03	1.0
6.1064453125	3.9814453125	2.7138671875	0.36298828125	44.8046875	0.3634105225800727	0.03	1.0
1.44775390625	3.31982421875	1.87158203125	-0.229833984375	46.26953125	0.36438039320345167	0.03	1.0
3.30029296875	2.30908203125	4.70849609375	0.04702148437499998	49.43359375	0.36373323861113577	0.03	1.0
7.958984375	2.970703125	4.876953125	-0.15292968750000002	41.640625	0.3640565283085948	0.03	1.0
2.3740234375	1.6474609375	5.8291015625	0.24521484374999997	28.4765625	0.364704834832161	0.03	1.0
6.55078125	3.56640625	3.67578125	0.33398437500000006	35.78125	0.36535545446436535	0.03	1.0
7.03271484375	4.64306640625	1.57373046875	0.16831054687499997	23.26171875	0.3650298547366545	0.03	1.0
1.2119140625	4.7431640625	4.6083984375	-0.17490234375000002	14.0234375	0.3660083996068269	0.03	1.0
2.03564453125	2.76318359375	2.93603515625	0.18676757812500006	31.19140625	0.36568163556825284	0.03	1.0
7.37451171875	1.58642578125	2.61865234375	-0.322119140625	19.27734375	0.36633574814417313	0.03	1.0
2.845703125	0.919921875	1.810546875	0.4412109375	12.109375	0.3666636827499776	0.03	1.0
4.9169921875	2.0966796875	1.4736328125	-0.06767578125000001	37.6953125	0.36732131647385885	0.03	1.0
5.74072265625	5.40966796875	4.82080078125	0.08305664062500001	17.36328125	0.366992204999552	0.03	1.0
1.73486328125	1.49365234375	4.40087890625	0.35903320312500003	33.53515625	0.3683122021400953	0.03	1.0
3.66943359375	4.23291015625	5.73388671875	-0.425830078125	33.10546875	0.3676510187595368	0.03	1.0
7.671875	4.796875	2.328125	0.04218749999999999	38.125	0.36798131344892643	0.03	1.0
2.5517578125	3.4736328125	3.2998046875	-0.34716796875	11.3671875	0.36864368643686435	0.03	1.0
4.404296875	2.150390625	5.462890625	0.16347656250000003	14.453125	0.36930844829140747	0.03	1.0
6.85498046875	2.81689453125	4.12255859375	-0.03032226562500001	16.62109375	0.3689757679488334	0.03	1.0
1.29052734375	0.54150390625	5.28466796875	-0.02153320312500001	43.57421875	0.3598980757402689	0.03	1.0
1.79296875	1.96484375	2.54296875	-0.41835937500000003	16.09375	0.3602145809515434	0.03	1.0
7.2412109375	5.1240234375	1.9619140625	-0.38056640625	48.1640625	0.35958212624001407	0.03	1.0
2.99609375	4.07421875	4.33984375	-0.319921875	27.96875	0.3706451904804995	0.03	1.0
4.6572265625	5.2509765625	4.0224609375	0.18369140624999997	42.4609375	0.3713171969903001	0.03	1.0
5.59033203125	2.25537109375	2.27197265625	-0.171826171875	22.75390625	0.37098088941219093	0.03	1.0
2.29541015625	4.58935546875	5.40673828125	-0.06459960937499998	48.92578125	0.37232978820107265	0.03	1.0
3.92919921875	1.07861328125	3.20458984375	0.33178710937500006	47.08984375	0.37165411487160877	0.03	1.0
6.291015625	1.740234375	1.224609375	-0.4236328125	44.296875	0.37199164471891744	0.03	1.0
1.3623046875	2.9169921875	2.1376953125	0.07998046875000003	26.1328125	0.3726685469929943	0.03	1.0
1.9296875	0.6953125	3.5390625	-0.13359375	18.4375	0.37334791723635036	0.03	1.0
7.22412109375	3.41259765625	5.06982421875	0.439013671875	20.91796875	0.3730079227757035	0.03	1.0
1.00341796875	3.63720703125	2.75537109375	0.11733398437500003	36.30859375	0.3743716296499406	0.03	1.0
6.60205078125	4.97021484375	3.03369140625	-0.280810546875	13.22265625	0.37368853206824193	0.03	1.0
7.5283203125	2.0283203125	4.5107421875	0.26455078125000003	31.6796875	0.37402976897087026	0.03	1.0
2.86962890625	2.61669921875	4.91845703125	-0.384521484375	39.39453125	0.375057229191466	0.03	1.0
3.7958984375	4.3818359375	1.3759765625	0.37177734375	15.3515625	0.37540097149665475	0.03	1.0
5.662109375	3.048828125	1.673828125	-0.0263671875	34.765625	0.37471411581740005	0.03	1.0
4.11376953125	3.31005859375	3.63916015625	0.08833007812499999	43.06640625	0.3764359893392151	0.03	1.0
4.73583984375	1.28369140625	5.87060546875	0.013623046874999989	10.13671875	0.37574534446381064	0.03	1.0
5.34765625	2.39453125	3.12890625	0.40429687500000006	47.65625	0.37609034983013495	0.03	1.0
1.642578125	5.060546875	5.013671875	0.28652343750000003	23.984375	0.377476730255276	0.03	1.0
3.2900390625	1.2275390625	2.8115234375	-0.10458984375000002	22.1484375	0.3767822647410542	0.03	1.0
6.17138671875	4.47705078125	4.57177734375	-0.42055664062500003	27.40234375	0.3771291777921002	0.03	1.0
6.9951171875	3.8935546875	5.9267578125	-0.22236328125000002	45.8203125	0.37817376050226204	0.03	1.0
7.81884765625	0.64404296875	1.77392578125	0.20961914062500003	29.23828125	0.3778249239000092	0.9675000000000009	3.0
1.21875	3.15625	5.84375	0.42187500000000006	41.25	0.37887336971603	0.03	1.0
2.46630859375	1.81103515625	1.43701171875	-0.29926757812500004	41.23046875	0.3785232418445615	0.03	1.0
7.31298828125	2.50927734375	1.35400390625	0.06372070312500006	46.66015625	0.37922414591241554	0.03	1.0
3.58740234375	5.46337890625	2.23779296875	-0.14809570312499998	30.44921875	0.3703100985444354	0.03	1.0
5.00244140625	4.14013671875	1.28564453125	0.241259765625	19.70703125	0.3696417290858226	0.03	1.0
5.8193359375	0.8271484375	5.1650390625	-0.22587890625	35.0390625	0.3699756119591726	0.03	1.0
3.0849609375	1.8427734375	3.0556640625	-0.18369140625000002	44.4140625	0.38098781508696866	0.03	1.0
4.01806640625	5.15576171875	4.48876953125	0.170947265625	20.33203125	0.38063377009571603	0.03	1.0
5.44677734375	3.82275390625	3.56591796875	-0.330908203125	49.82421875	0.3813425193184992	0.03	1.0
3.51220703125	0.77099609375	5.94384765625	-0.24213867187500002	17.12890625	0.38205391288126106	0.03	1.0
4.3291015625	3.7666015625	1.7568359375	0.22587890625	38.0859375	0.38241060591914855	0.03	1.0
5.94921875	4.93359375	1.44921875	-0.165234375	12.34375	0.3816978846333054	0.03	1.0
2.681640625	2.599609375	4.583984375	-0.0439453125	36.171875	0.38312599382658313	0.03	1.0
5.13232421875	1.93798828125	5.00146484375	0.148974609375	32.71484375	0.3827679656106906	0.03	1.0
6.77978515625	3.10498046875	2.82861328125	-0.359912109375	30.80078125	0.38348469244452765	0.03	1.0
1.86474609375	4.27197265625	3.11669921875	0.03120117187499999	19.04296875	0.38420410843260483	0.03	1.0
7.5966796875	1.4326171875	3.6220703125	0.34716796875000006	14.2578125	0.38384406334926435	0.03	1.0
1.5126953125	1.0126953125	1.3076171875	0.22236328125	48.5546875	0.3852883077791365	0.03	1.0
2.33642578125	3.95458984375	5.14306640625	-0.210498046875	26.34765625	0.38492622873790056	0.03	1.0
7.0703125	2.3359375	2.2109375	-0.28828125000000004	21.5625	0.3845648295934654	0.03	1.0
3.365234375	4.689453125	4.095703125	-0.4060546875	45.390625	0.38601451324097635	0.03	1.0
6.04150390625	1.60107421875	3.27783203125	-0.08920898437500002	40.01953125	0.3863786435241958	0.03	1.0
7.89404296875	5.27783203125	5.48974609375	0.30014648437499997	43.18359375	0.38565106863760473	0.03	1.0
3.70703125	1.53515625	5.08203125	0.02460937499999999	32.03125	0.38747516791221265	0.03	1.0
4.18896484375	2.92431640625	2.35498046875	0.421435546875	29.51171875	0.38710896890653057	0.03	1.0
5.2177734375	3.3662109375	4.4228515625	0.10458984374999997	24.7265625	0.3867434614295156	0.03	1.0
4.87939453125	4.79443359375	2.15478515625	0.38364257812499997	37.44140625	0.38784206041094593	0.03	1.0
5.8056640625	2.7119140625	5.3896484375	-0.37177734375	17.7734375	0.3882096483745617	0.03	1.0
1.14697265625	2.12841796875	4.03955078125	0.27993164062500003	11.11328125	0.38931660488546715	0.03	1.0
2.78076171875	3.61767578125	1.21240234375	-0.012744140625000011	13.02734375	0.3885779337823736	0.03	1.0
7.439453125	4.201171875	3.216796875	0.13183593750000006	15.859375	0.38894691862121356	0.03	1.0
2.15185546875	1.17626953125	1.70068359375	-0.43813476562500003	23.49609375	0.3799276504962434	0.03	1.0
4.513671875	0.509765625	2.728515625	0.3181640625	25.078125	0.38028038250858787	0.03	1.0
6.3798828125	4.4892578125	4.9404296875	-0.07998046874999998	28.2421875	0.3795755722361227	0.03	1.0
1.0205078125	1.7548828125	5.9560546875	-0.03779296874999999	32.6171875	0.39117562792474453	0.03	1.0
1.95361328125	5.08740234375	1.74462890625	0.04965820312500002	12.28515625	0.3908024043507299	0.03	1.0
2.873046875	3.244140625	3.119140625	0.2478515625	30.703125	0.391924217778203	0.03	1.0
5.65869140625	2.42138671875	3.62939453125	0.15688476562500003	35.95703125	0.39229958816205346	0.03	1.0
7.51123046875	3.91064453125	1.46630859375	-0.339697265625	37.87109375	0.39154956505114236	0.03	1.0
3.80615234375	1.24462890625	4.58154296875	-0.232470703125	14.19921875	0.3930524901640917	0.03	1.0
4.08984375	2.66796875	1.68359375	-0.17929687500000002	46.71875	0.39343002593410814	0.03	1.0
4.7255859375	4.4208984375	2.8212890625	-0.14150390624999998	18.7890625	0.392675678266705	0.03	1.0
5.37158203125	3.03662109375	4.92822265625	-0.31245117187500004	41.50390625	0.39380828766464765	0.03	1.0
6.1884765625	1.3447265625	1.3662109375	0.32431640624999997	23.7109375	0.39418727745164084	0.03	1.0
1.63916015625	0.68310546875	3.06298828125	-0.430224609375	25.17578125	0.3953286362320239	0.03	1.0
3.27294921875	4.35986328125	5.86083984375	0.19116210937500006	28.33984375	0.3945669973990945	0.03	1.0
7.822265625	5.021484375	3.568359375	-0.05800781249999998	20.546875	0.39494744961913025	0.03	1.0
1.7109375	4.6015625	1.1953125	-0.27421875	37.1875	0.39647662375375087	0.03	1.0
2.4560546875	3.6982421875	4.4814453125	0.44560546875	49.8828125	0.39571055936624483	0.03	1.0
7.00537109375	2.00634765625	2.72607421875	0.07338867187500003	44.66796875	0.3960932211584953	0.03	1.0
6.8720703125	3.4345703125	2.1669921875	0.12392578125000003	12.9296875	0.3972456599747842	0.03	1.0
7.69580078125	1.68896484375	5.37744140625	-0.140185546875	31.97265625	0.3968607693052999	0.03	1.0
2.53466796875	2.85595703125	5.09912109375	0.25795898437500003	17.55859375	0.3976312979322396	0.03	1.0
4.40087890625	4.02294921875	2.26220703125	-0.018896484375000022	15.64453125	0.3984048244334209	0.03	1.0
5.005859375	2.267578125	4.330078125	-0.39199218750000003	11.015625	0.3980176853561364	0.03	1.0
3.5771484375	1.1005859375	4.0322265625	0.006152343750000011	39.1015625	0.398792717359556	0.03	1.0
5.82958984375	5.18994140625	3.21435546875	0.37924804687499997	33.88671875	0.3991813663385635	0.03	1.0
2.0732421875	5.3779296875	2.2548828125	-0.26455078125	33.9453125	0.3896869945771097	0.03	1.0
6.51318359375	0.95166015625	4.32763671875	-0.116455078125	39.35546875	0.3900580897057423	0.03	1.0
6.578125	0.578125	4.984375	0.35156250000000006	16.875	0.39042989228862834	0.03	1.0
2.47998046875	3.44189453125	5.99755859375	0.08217773437500003	31.62109375	0.2998316375082351	0.03	1.0
3.1943359375	5.2021484375	4.5400390625	0.33662109375	10.0390625	0.30049152666715573	0.03	1.0
4.12744140625	2.26513671875	3.16064453125	-0.32124023437500004	34.70703125	0.30027124111135545	0.03	1.0
5.279296875	4.025390625	3.587890625	-0.1740234375	39.453125	0.3000512782946304	0.03	1.0
6.9267578125	2.8486328125	1.4248046875	0.44033203125000003	36.3671875	0.29961231804549776	0.03	1.0
2.298828125	1.466796875	2.357421875	0.20214843750000006	40.234375	0.40113602977181473	0.03	1.0
4.64013671875	0.88330078125	2.22802734375	-0.11118164062500002	48.65234375	0.40074356716563936	0.03	1.0
1.37255859375	3.52978515625	4.09326171875	-0.214892578125	24.98046875	0.4023180434142029	0.03	1.0
6.28759765625	4.86279296875	4.43017578125	0.293994140625	45.48828125	0.40152926183707477	0.03	1.0
7.2138671875	2.7998046875	3.2705078125	-0.30673828125	29.5703125	0.4019232656265332	0.03	1.0
2.3125	2.0625	3.1875	0.05624999999999997	22.5	0.40271359748304003	0.03	1.0
7.09423828125	4.22802734375	4.01025390625	0.42934570312500003	27.91015625	0.4031099301249877	0.03	1.0
1.49560546875	5.39501953125	4.35693359375	-0.072509765625	42.24609375	0.40390494034118923	0.03	1.0
6.044921875	4.728515625	5.072265625	0.1775390625	48.828125	0.4043036225446649	0.03	1.0
7.9111328125	0.8955078125	2.2841796875	-0.44560546875	46.9921875	0.4035070436410206	0.9675000000000009	3.0
3.36181640625	1.56201171875	2.14501953125	0.311572265625	44.08203125	0.4047030925797846	0.03	1.0
4.1787109375	3.5615234375	5.3994140625	-0.32431640625	20.6640625	0.40510335278409654	0.03	1.0
3.73095703125	4.67724609375	3.28759765625	-0.157763671875	38.37890625	0.406308897926793	0.03	1.0
4.85546875	1.65234375	4.10546875	-0.249609375	33.59375	0.40590625309681894	0.03	1.0
5.22802734375	2.72900390625	1.22216796875	-0.19028320312500002	26.07421875	0.40550440550440553	0.03	1.0
2.7978515625	2.9853515625	4.4130859375	0.14150390625000003	16.8359375	0.4067123423691788	0.03	1.0
5.78857421875	3.34423828125	2.34521484375	0.233349609375	11.46484375	0.40711658880826956	0.03	1.0
1.150390625	4.005859375	2.240234375	-0.3533203125	19.921875	0.407521639637847	0.03	1.0
6.5029296875	5.3388671875	1.2783203125	0.03779296874999999	30.5078125	0.4083341640913169	0.03	1.0
7.43603515625	2.32373046875	5.17236328125	-0.050537109375	14.55078125	0.40792749726122896	0.03	1.0
2.08349609375	0.99072265625	5.46044921875	0.34057617187500006	35.29296875	0.40874164255064366	0.03	1.0
7.2890625	3.1171875	4.5546875	-0.20390625	42.8125	0.40914993507142144	0.03	1.0
4.021484375	0.783203125	1.439453125	-0.0966796875	29.140625	0.41079129475478887	0.03	1.0
4.51025390625	4.88232421875	5.93408203125	-0.39858398437500003	23.76953125	0.41120369440819193	0.03	1.0
3.09521484375	3.70556640625	5.01123046875	0.11206054687500006	45.76171875	0.4120309827985112	0.03	1.0
3.48828125	5.12890625	2.73828125	0.39023437499999997	13.28125	0.41244587654818243	0.03	1.0
5.4365234375	1.9599609375	1.7666015625	0.41396484375000003	40.9765625	0.4116169229223194	0.03	1.0
5.1494140625	3.8056640625	3.0458984375	-0.006152343750000011	36.5234375	0.4132781757643023	0.03	1.0
5.97314453125	0.57568359375	4.49853515625	0.01801757812499999	18.69140625	0.4128616066928737	0.03	1.0
4.31201171875	1.89892578125	3.55615234375	-0.378369140625	31.77734375	0.4136955863044137	0.03	1.0
6.783203125	2.482421875	5.873046875	0.27246093750000006	39.609375	0.41411384086543324	0.03	1.0
1.8544921875	1.1591796875	4.9111328125	-0.12392578124999998	10.1953125	0.41495289231080945	0.03	1.0
2.67822265625	3.22216796875	1.38330078125	0.13930664062500003	34.86328125	0.414532942009918	0.03	1.0
7.60693359375	4.54541015625	1.67138671875	-0.257080078125	15.60546875	0.41537369435148563	0.03	1.0
3.734375	3.859375	3.890625	0.21093750000000006	10.625	0.41579535072581464	0.03	1.0
4.79736328125	1.80615234375	3.46337890625	0.302783203125	16.03515625	0.4162178640382075	0.03	1.0
2.91748046875	0.62939453125	2.56005859375	-0.19907226562500002	34.12109375	0.4170654719478668	0.03	1.0
5.6142578125	5.0361328125	4.2373046875	-0.29091796875	38.8671875	0.41664123690367205	0.03	1.0
7.466796875	1.212890625	2.025390625	0.10722656250000001	36.953125	0.4174905718071552	0.9675000000000009	3.0
1.06494140625	4.45263671875	5.34814453125	0.41000976562499997	32.20703125	0.41791653912866034	0.03	1.0
1.8818359375	2.3896484375	1.1025390625	-0.39462890625	12.5390625	0.41834337657031967	0.03	1.0
6.64990234375	3.27587890625	5.67529296875	-0.09184570312500001	17.94921875	0.4187710868009406	0.03	1.0
6.93359375	4.38671875	3.40234375	-0.376171875	40.46875	0.41919967250025586	0.03	1.0
1.24267578125	2.54833984375	2.79931640625	-0.29487304687500004	47.59765625	0.40955904409559046	0.03	1.0
2.1689453125	4.2939453125	3.6513671875	0.30673828124999997	27.3046875	0.4099689720748674	0.03	1.0
6.36279296875	1.37158203125	3.14599609375	0.215771484375	21.93359375	0.4103797214707945	0.03	1.0
3.228515625	2.052734375	5.287109375	-0.2548828125	26.796875	0.4209228239646491	0.03	1.0
6.23291015625	3.65185546875	1.96923828125	-0.120849609375	21.42578125	0.42135582758975415	0.03	1.0
4.16162109375	4.97509765625	1.00732421875	0.27026367187500006	48.41796875	0.4222245129368106	0.03	1.0
5.2998046875	0.7294921875	5.5751953125	0.13623046875000006	43.6328125	0.42178972299454226	0.03	1.0
3.53955078125	3.40771484375	4.59619140625	-0.449560546875	35.72265625	0.42309678752195023	0.03	1.0
5.8671875	2.8828125	2.6015625	-0.07734374999999999	30.9375	0.42266020018573935	0.03	1.0
2.599609375	5.236328125	5.736328125	-0.1951171875	17.265625	0.42441197803336445	0.03	1.0
4.4658203125	1.7158203125	2.9482421875	0.43330078125	19.1796875	0.4235342777375659	0.03	1.0
4.94091796875	4.57470703125	3.69287109375	0.06108398437500001	13.80859375	0.42397267363626956	0.03	1.0
6.80712890625	1.05419921875	1.48095703125	-0.328271484375	11.89453125	0.42485219375583444	0.9206250000000008	3.0
7.7333984375	4.0693359375	4.8134765625	0.31552734374999997	32.8515625	0.42529332364240474	0.03	1.0
1.41015625	0.83203125	4.69140625	0.235546875	20.15625	0.42617833732181876	0.03	1.0
1.67333984375	2.22119140625	1.80810546875	0.18237304687500006	37.63671875	0.42573537054360255	0.03	1.0
6.3525390625	2.1650390625	3.7490234375	-0.16083984375	49.6484375	0.42706704201855905	0.03	1.0
7.17626953125	5.49755859375	2.70166015625	0.144580078125	25.56640625	0.42662222685136963	0.03	1.0
2.23388671875	4.16455078125	3.00927734375	-0.251806640625	44.90234375	0.42751278572174095	0.03	1.0
3.88134765625	2.83154296875	5.83642578125	0.04086914062500002	41.73828125	0.42840707039012654	0.03	1.0
4.705078125	3.498046875	1.576171875	0.34277343750000006	46.484375	0.4279594608713823	0.03	1.0
3.0576171875	4.8310546875	1.8642578125	-0.05361328124999998	23.3203125	0.4288556172128573	0.03	1.0
5.52880859375	1.49853515625	4.87451171875	-0.355517578125	28.73046875	0.4293051042867624	0.03	1.0
1.5947265625	3.0634765625	2.4599609375	0.014941406250000011	29.9609375	0.4200594810788637	0.03	1.0
2.52783203125	1.31787109375	3.83447265625	-0.003076171874999978	45.25390625	0.41962913635897964	0.03	1.0
7.86669921875	2.64111328125	4.14208984375	0.38803710937499997	24.58984375	0.42049070937275435	0.9675000000000009	3.0
3.3173828125	4.1767578125	1.5029296875	-0.13623046875	40.7421875	0.4306592366733256	0.03	1.0
6.08935546875	2.11376953125	5.76318359375	-0.269384765625	45.99609375	0.4311125144721608	0.03	1.0
1.451171875	2.697265625	3.666015625	0.37441406250000003	42.578125	0.43156674744494783	0.03	1.0
7.0224609375	1.5302734375	4.6181640625	-0.014941406250000011	26.9140625	0.4324780910146764	0.9675000000000009	3.0
7.95556640625	3.59326171875	2.92626953125	0.002197265625	47.83203125	0.43202193861407023	0.03	1.0
2.01171875	3.37109375	4.88671875	-0.10898437500000002	39.84375	0.43339329171516244	0.03	1.0
2.38427734375	4.76025390625	2.62841796875	-0.387158203125	22.32421875	0.43293520769474686	0.03	1.0
6.57470703125	2.95849609375	1.88134765625	-0.410888671875	34.62890625	0.43385234614977225	0.03	1.0
7.3916015625	4.7041015625	5.8193359375	0.39462890624999997	10.5859375	0.43431237408546286	0.03	1.0
1.19482421875	1.62548828125	1.56396484375	0.09272460937499999	15.21484375	0.4347733786222269	0.03	1.0
5.744140625	1.037109375	3.021484375	-0.2126953125	13.671875	0.43523536287323344	0.03	1.0
2.84228515625	5.29248046875	3.76611328125	-0.30366210937500004	18.30078125	0.4356983299648973	0.03	1.0
3.6591796875	2.3701171875	2.6845703125	0.29091796875000003	36.7578125	0.43616228303695026	0.03	1.0
3.1328125	1.3984375	5.6484375	-0.34453125	49.0625	0.4370931597481592	0.03	1.0
4.92724609375	3.95947265625	4.67919921875	0.19995117187500006	31.54296875	0.43662722524251146	0.03	1.0
3.95654296875	3.09033203125	2.05224609375	0.356396484375	25.68359375	0.43849694893480357	0.03	1.0
4.5751953125	2.5751953125	5.3701171875	0.05361328125000003	21.0546875	0.43802801839375466	0.03	1.0
5.39892578125	4.26708984375	1.08056640625	-0.041748046875	43.84765625	0.4375600897340028	0.03	1.0
2.10400390625	1.91357421875	4.21533203125	-0.145458984375	27.51953125	0.43943782855916746	0.03	1.0
6.427734375	3.751953125	2.533203125	-0.2373046875	22.890625	0.4389668845782874	0.03	1.0
4.25048828125	0.94677734375	4.79150390625	0.11997070312499997	24.16015625	0.4302069110387564	0.03	1.0
5.15625	5.34375	1.78125	0.253125	28.75	0.4297555345713986	0.03	1.0
1.81689453125	3.85693359375	5.59228515625	0.32739257812500006	14.94140625	0.441331753043853	0.03	1.0
7.64453125	1.84765625	1.01953125	0.19335937500000006	19.53125	0.4408567430847056	0.8331250000000008	2.0
2.7431640625	0.5244140625	1.9521484375	-0.31552734375	30.2734375	0.4418077877251645	0.03	1.0
6.71826171875	5.18017578125	5.27490234375	-0.18149414062500002	35.52734375	0.4422848504481158	0.03	1.0
4.376953125	4.513671875	4.154296875	0.07558593750000003	33.359375	0.44276294454653553	0.03	1.0
5.08447265625	1.19091796875	2.47705078125	0.448681640625	38.61328125	0.44324207336868304	0.03	1.0
3.45068359375	2.51416015625	3.39013671875	-0.06020507812499998	11.85546875	0.4442034486498211	0.03	1.0
6.0107421875	3.1904296875	3.8173828125	-0.43330078125	16.4453125	0.4437222402773264	0.03	1.0
4.390625	4.640625	2.171875	0.40781249999999997	49.375	0.4446857018781891	0.03	1.0
5.01611328125	1.64990234375	5.18212890625	0.10590820312499999	44.78515625	0.445169003369199	0.03	1.0
3.57373046875	2.97314453125	5.52880859375	-0.395947265625	25.37109375	0.4461387648404313	0.03	1.0
5.8330078125	3.3173828125	1.2685546875	-0.09404296875000001	20.1171875	0.44565335654444566	0.03	1.0
1.72119140625	3.98388671875	3.31689453125	0.21313476562500006	28.45703125	0.4471127606156533	0.03	1.0
7.685546875	2.306640625	4.056640625	0.30410156250000003	23.203125	0.4466252317086468	0.9675000000000009	3.0
2.5380859375	0.9833984375	4.3837890625	-0.19775390625	46.2890625	0.4476013550431647	0.03	1.0
6.86865234375	5.30712890625	2.39404296875	-0.288720703125	41.69921875	0.4480910184881304	0.03	1.0
2.30908203125	2.09912109375	2.11572265625	-0.256201171875	14.00390625	0.4490735664949019	0.03	1.0
6.27734375	4.23046875	5.12109375	-0.123046875	19.21875	0.44858175446281895	0.03	1.0
1.2802734375	4.9287109375	3.4853515625	0.16083984375	47.2265625	0.4399097841263022	0.03	1.0
7.25146484375	0.73681640625	3.91748046875	0.25268554687500006	42.01171875	0.4403827545425223	0.9675000000000009	3.0
3.009765625	1.583984375	3.255859375	-0.001757812500000011	33.046875	0.45055549444505555	0.03	1.0
5.57666015625	4.74560546875	4.00048828125	-0.373974609375	37.67578125	0.451051646294461	0.03	1.0
3.94287109375	3.56884765625	4.28857421875	0.01713867187500001	12.16796875	0.4520472354044807	0.03	1.0
4.6435546875	2.7607421875	2.2939453125	0.38935546875	17.3828125	0.4515488920736413	0.03	1.0
2.88330078125	5.12646484375	1.31494140625	-0.19643554687499998	24.47265625	0.4530472292887955	0.03	1.0
5.6484375	0.5390625	5.8828125	-0.33046875	29.6875	0.4525466799248702	0.9675000000000009	3.0
3.8095703125	1.8720703125	4.9794921875	0.18017578125000006	40.4296875	0.4535488871664268	0.03	1.0
4.72216796875	3.79345703125	1.66162109375	0.31420898437500006	45.05859375	0.454051657244208	0.03	1.0
1.943359375	3.205078125	2.767578125	-0.4482421875	43.515625	0.4545555432249473	0.03	1.0
6.58837890625	2.46044921875	4.44970703125	-0.07514648437499999	48.14453125	0.45506054882790803	0.03	1.0
1.01708984375	1.12744140625	3.52685546875	0.435498046875	21.38671875	0.45607393386037187	0.03	1.0
7.5146484375	4.5380859375	3.0947265625	0.06240234375000003	26.6015625	0.45556667778890003	0.03	1.0
1.62890625	2.55078125	1.41015625	0.03867187500000002	38.90625	0.45658232081150374	0.03	1.0
7.83251953125	3.15380859375	5.98291015625	0.34145507812500003	34.31640625	0.4570918424283004	0.9675000000000009	3.0
2.45263671875	4.32080078125	5.04052734375	-0.054931640625	16.15234375	0.45811430488759647	0.03	1.0
7.0087890625	1.3837890625	1.7177734375	-0.35771484375	10.8984375	0.4576025025136856	0.9362500000000008	3.0
4.10009765625	0.80029296875	2.86767578125	0.237744140625	17.98828125	0.4591413518663827	0.03	1.0
5.361328125	4.904296875	4.544921875	0.14589843750000003	12.734375	0.4586272533870787	0.03	1.0
1.3759765625	5.4072265625	5.4287109375	0.26806640625000006	31.2109375	0.44956645812753815	0.03	1.0
7.21044921875	0.92236328125	1.17333984375	0.13491210937500003	35.83984375	0.4500604329194594	0.9050000000000008	3.0
4.03173828125	2.66552734375	3.07275390625	0.373095703125	35.41015625	0.46120932327440606	0.03	1.0
4.5	3.0	3.5	0.0	30.0	0.46069058598582835	0.03	1.0
3.0986328125	4.3330078125	4.4716796875	-0.38935546875	19.4921875	0.461729230075527	0.03	1.0
5.43310546875	1.33251953125	2.79443359375	-0.016259765624999978	14.74609375	0.4622503103487191	0.03	1.0
1.232421875	0.666015625	1.634765625	0.12128906249999999	16.328125	0.4627725680714044	0.03	1.0
7.29931640625	4.99951171875	4.95751953125	0.255322265625	11.58203125	0.4632960072390001	0.03	1.0
2.16552734375	3.66650390625	5.90966796875	-0.134033203125	38.57421875	0.4643464459811813	0.03	1.0
6.3662109375	1.9990234375	1.3369140625	-0.26806640625	33.1640625	0.4638206318650209	0.8362500000000007	2.0
2.66796875	5.08984375	3.16796875	-0.30585937500000004	21.09375	0.4648734536374986	0.03	1.0
6.79345703125	0.61474609375	3.60009765625	-0.214013671875	25.87890625	0.46540165890239743	0.9675000000000009	3.0
1.85107421875	1.78173828125	4.53271484375	0.289599609375	43.96484375	0.4664616786243025	0.03	1.0
7.6103515625	3.9228515625	2.8505859375	0.19775390625000006	49.3359375	0.46593106586281424	0.9612500000000008	3.0
5.962890625	2.443359375	5.052734375	-0.40957031250000003	47.421875	0.466993501311139	0.03	1.0
3.49853515625	3.26123046875	1.73486328125	-0.10678710937500002	42.05078125	0.4675265380664308	0.03	1.0
4.3154296875	1.2763671875	5.9658203125	0.09404296875000001	23.0078125	0.4680607930522226	0.03	1.0
3.3515625	2.1796875	2.3671875	-0.14765625	10.3125	0.4691329744588249	0.03	1.0
5.14599609375	4.42822265625	1.39794921875	0.39682617187499997	27.79296875	0.46859627044960533	0.03	1.0
3.2763671875	3.7373046875	3.5830078125	-0.25048828125	37.0703125	0.45965660419705984	0.03	1.0
6.18505859375	1.96728515625	3.15576171875	-0.158642578125	32.48046875	0.4601730142680598	0.03	1.0
4.17529296875	5.43408203125	4.08349609375	0.15952148437499997	34.43359375	0.4707504884496035	0.03	1.0
7.083984375	4.845703125	5.501953125	-0.04042968749999998	36.640625	0.47129214129559316	0.03	1.0
1.4990234375	3.5224609375	5.2041015625	0.35771484375	13.4765625	0.4723791950178757	0.03	1.0
2.32275390625	1.44482421875	1.24658203125	-0.342333984375	31.26953125	0.47183504204584725	0.03	1.0
7.42578125	1.69140625	4.30078125	0.446484375	40.78125	0.47347127499711017	0.9675000000000009	3.0
7.90771484375	2.76806640625	2.19873046875	0.05581054687500003	18.26171875	0.47292460454912827	0.9518750000000008	3.0
1.16064453125	4.63818359375	2.31103515625	0.07426757812500001	46.19140625	0.47401921073949776	0.03	1.0
2.0869140625	2.8681640625	3.9833984375	-0.06240234374999998	29.0234375	0.4745684161742556	0.03	1.0
6.49951171875	3.46142578125	3.24365234375	-0.434619140625	24.27734375	0.4751188957197541	0.03	1.0
3.720703125	4.044921875	1.185546875	0.32871093749999997	27.109375	0.47567065381488793	0.03	1.0
4.86572265625	2.28466796875	5.44580078125	0.19555664062500006	22.36328125	0.4762236949191954	0.03	1.0
2.79443359375	1.10791015625	5.10888671875	-0.313330078125	48.10546875	0.47733364409742457	0.03	1.0
5.7919921875	5.2216796875	2.0986328125	-0.18017578125	42.6953125	0.4767780235129787	0.03	1.0
2.60986328125	3.36865234375	3.77587890625	0.246533203125	48.53515625	0.478448779348207	0.03	1.0
6.796875	2.921875	2.953125	0.15468750000000003	43.125	0.4778905611947264	0.9675000000000009	3.0
1.6767578125	1.5986328125	2.6748046875	-0.23466796875	26.3671875	0.4790083031224418	0.03	1.0
5.2314453125	0.8564453125	3.3388671875	0.25048828125000006	39.8046875	0.47021007921019403	0.03	1.0
6.05517578125	4.11083984375	4.36181640625	-0.238623046875	15.09765625	0.46967090929939226	0.03	1.0
4.9443359375	3.9521484375	5.7900390625	-0.33837890625	40.0390625	0.48125954646927505	0.03	1.0
5.87744140625	1.01513671875	1.91064453125	0.35375976562500006	24.70703125	0.4806947541368384	0.9643750000000009	3.0
3.87109375	0.94921875	3.71484375	-0.432421875	12.96875	0.4823931221293134	0.03	1.0
4.46240234375	2.33837890625	1.61279296875	-0.03559570312499999	45.44921875	0.48182566756852135	0.03	1.0
4.71533203125	5.38037109375	2.89697265625	-0.059326171875	17.75390625	0.48296191486852963	0.03	1.0
3.05419921875	4.20361328125	2.57958984375	0.444287109375	32.08984375	0.4841035338612457	0.03	1.0
5.5322265625	2.1259765625	4.6474609375	0.07119140625000003	37.4609375	0.48353205052532167	0.03	1.0
1.42041015625	2.71435546875	4.78173828125	-0.17709960937500002	33.92578125	0.48525056272953443	0.03	1.0
7.166015625	3.615234375	1.849609375	-0.3111328125	39.296875	0.48467636966039523	0.8487500000000008	2.0
2.2373046875	4.7919921875	1.5126953125	0.19248046874999997	11.1328125	0.4858261178982327	0.03	1.0
6.34912109375	1.53759765625	5.69482421875	0.32651367187499997	15.91796875	0.48640304001900014	0.9675000000000009	3.0
1.0546875	3.8203125	4.1640625	-0.021093750000000022	23.4375	0.4869813339674236	0.03	1.0
6.6533203125	5.1533203125	3.8857421875	0.37705078124999997	46.6796875	0.4881420569657967	0.03	1.0
7.47705078125	1.84521484375	2.40869140625	-0.393310546875	28.22265625	0.4875610046423045	0.9675000000000009	3.0
1.87841796875	0.51220703125	3.38037109375	0.004833984374999989	41.30859375	0.4887244958835461	0.03	1.0
4.787109375	1.173828125	1.048828125	-0.1388671875	49.765625	0.48930832636483096	0.03	1.0
3.529296875	5.275390625	4.837890625	0.05097656249999999	29.453125	0.48013128589848786	0.03	1.0
7.72998046875	4.69189453125	4.74755859375	-0.142822265625	21.62109375	0.47956913710338367	0.9675000000000009	3.0
5.61083984375	3.15869140625	5.24560546875	0.12612304687500003	25.13671875	0.49106821724013905	0.03	1.0
3.23876953125	1.43505859375	4.26416015625	0.20083007812500003	38.06640625	0.49224852782117534	0.03	1.0
6.22265625	4.26953125	2.50390625	0.291796875	32.65625	0.49165766414596085	0.03	1.0
4.1650390625	3.1025390625	3.4365234375	-0.21708984375	17.1484375	0.492840813379858	0.03	1.0
5.29638671875	2.60205078125	3.94677734375	-0.30805664062500004	12.40234375	0.4934345259607276	0.03	1.0
2.517578125	1.935546875	5.638671875	0.39902343749999997	18.984375	0.49402967072729465	0.03	1.0
6.94384765625	3.76904296875	1.14892578125	0.09711914062499999	14.23828125	0.4946262528680111	0.6800000000000006	2.0
7.8701171875	0.7685546875	5.3017578125	-0.10986328125	30.8203125	0.49522427759642124	0.9675000000000009	3.0
1.59130859375	4.93603515625	2.06201171875	-0.41176757812500003	36.23046875	0.4958237501513134	0.03	1.0
2.09375	1.28125	5.21875	0.309375	36.25	0.4964246757968731	0.03	1.0
6.43798828125	4.38427734375	1.97900390625	0.176220703125	31.66015625	0.497027059822837	0.03	1.0
1.27685546875	3.05126953125	1.07568359375	-0.325634765625	18.49609375	0.4982362243036127	0.03	1.0
7.2548828125	2.6142578125	5.5654296875	-0.19248046875000002	13.2421875	0.4976309075446483	0.9675000000000009	3.0
3.14306640625	2.03076171875	3.86376953125	0.05844726562499997	15.33203125	0.49945128642848435	0.03	1.0
5.388671875	3.634765625	3.353515625	0.43066406250000006	10.078125	0.4988430154670564	0.03	1.0
2.9208984375	2.5068359375	2.0009765625	0.25927734375000006	20.3515625	0.49048018201413	0.03	1.0
3.74462890625	4.49169921875	5.54345703125	-0.272021484375	44.39453125	0.489893553402703	0.03	1.0
3.02001953125	2.21630859375	1.29541015625	0.39770507812500006	21.81640625	0.39996094131432475	0.03	1.0
3.9462890625	5.4462890625	5.1552734375	-0.41396484375000003	43.3984375	0.4003518717622911	0.03	1.0
5.56640625	4.11328125	5.47265625	0.09492187499999999	26.40625	0.3995707735830651	0.03	1.0
4.57177734375	0.69775390625	4.19091796875	-0.443408203125	34.82421875	0.5006722894511674	0.03	1.0
5.07421875	1.80859375	2.07421875	-0.052734375	27.34375	0.5012850324317709	0.03	1.0
4.38720703125	3.89599609375	5.31884765625	-0.354638671875	22.12890625	0.5018992770493812	0.03	1.0
3.4541015625	0.6416015625	1.1318359375	0.33837890625000006	43.0859375	0.5025150288308183	0.03	1.0
6.00732421875	5.06298828125	5.62646484375	0.03647460937500002	47.71484375	0.5031322933300577	0.03	1.0
1.806640625	4.474609375	3.958984375	-0.1564453125	41.171875	0.5037510761283975	0.03	1.0
7.65478515625	1.22998046875	3.45361328125	-0.247412109375	45.80078125	0.5043713828346262	0.9675000000000009	3.0
6.7216796875	3.3076171875	4.2470703125	0.23466796875	29.2578125	0.5049932190851929	0.9675000000000009	3.0
2.73974609375	2.39697265625	2.49169921875	0.14370117187500003	24.04296875	0.5056165905443772	0.03	1.0
7.9453125	5.4609375	1.5859375	-0.40078125000000003	16.5625	0.5062415029044618	0.7331250000000007	2.0
1.46142578125	0.82958984375	5.76806640625	-0.09799804687500002	11.34765625	0.5068679618859052	0.03	1.0
2.3876953125	4.1376953125	1.9326171875	0.10986328125000006	33.5546875	0.507495973237517	0.03	1.0
7.01904296875	2.15283203125	4.86474609375	0.412646484375	38.18359375	0.5081255427366331	0.9675000000000009	3.0
4.240234375	2.814453125	4.720703125	-0.2935546875	30.390625	0.5087566761892932	0.03	1.0
5.16650390625	3.47607421875	2.65283203125	-0.201708984375	35.01953125	0.5093893794304191	0.03	1.0
2.83203125	3.41015625	5.70703125	0.13710937500000003	47.03125	0.5112969666708276	0.03	1.0
3.31396484375	4.79931640625	2.97998046875	0.30893554687499997	14.51171875	0.5106595187632464	0.03	1.0
5.75439453125	2.91943359375	1.52978515625	0.27114257812500003	42.44140625	0.5119360079990001	0.7706250000000007	2.0
3.65576171875	1.74267578125	1.83740234375	-0.125244140625	28.02734375	0.5132188948753289	0.03	1.0
4.9306640625	4.5869140625	4.7646484375	-0.25927734375	22.7734375	0.512576648729821	0.03	1.0
6.564453125	1.076171875	2.591796875	0.01933593750000001	20.859375	0.5138627524777318	0.9675000000000009	3.0
1.1982421875	2.2529296875	2.8798828125	-0.37705078125	48.9453125	0.515155326374041	0.03	1.0
2.02197265625	5.25341796875	4.66455078125	0.39243164062499997	26.11328125	0.5145082276095968	0.03	1.0
7.38818359375	4.07666015625	3.70263671875	-0.003955078125000011	44.35546875	0.5158040549049238	0.9675000000000009	3.0
7.453125	3.703125	5.609375	0.2390625	21.875	0.5164544193670407	0.9675000000000009	3.0
1.07861328125	1.96240234375	1.11962890625	0.162158203125	27.28515625	0.5171064259563186	0.03	1.0
1.8955078125	4.8798828125	5.3310546875	-0.15029296874999998	47.6171875	0.5177600809000127	0.03	1.0
6.63623046875	0.78564453125	2.09130859375	-0.227197265625	42.87109375	0.5184153904569042	0.9675000000000009	3.0
3.748046875	1.369140625	2.494140625	0.36035156250000006	45.703125	0.519072360917501	0.03	1.0
6.0927734375	1.4912109375	3.7978515625	0.21708984375	19.7265625	0.5100236583239945	0.9675000000000009	3.0
2.93115234375	3.11962890625	3.95654296875	-0.344970703125	29.19921875	0.5210533011067294	0.03	1.0
3.21484375	4.54296875	1.05859375	-0.06679687499999998	31.71875	0.5217169787288244	0.03	1.0
6.24658203125	1.16162109375	5.55322265625	-0.42495117187500003	36.50390625	0.5223823491901544	0.9675000000000009	3.0
5.3134765625	3.2197265625	1.9912109375	0.43681640625	18.7109375	0.5230494189758651	0.03	1.0
4.14794921875	2.48486328125	5.23583984375	0.07866210937500001	13.33984375	0.5237181946042706	0.03	1.0
6.947265625	1.896484375	4.193359375	-0.17050781250000002	15.546875	0.5243886826270644	0.9675000000000009	3.0
2.51416015625	3.80810546875	2.43798828125	-0.317724609375	10.17578125	0.5250608896295347	0.03	1.0
1.5810546875	0.5732421875	3.8564453125	0.33310546874999997	34.8828125	0.525734822230779	0.03	1.0
7.88037109375	5.13134765625	3.35107421875	0.18588867187499997	39.66796875	0.5264104870839224	0.9675000000000009	3.0
2.5859375	2.7265625	1.8203125	-0.38671875	42.1875	0.5270878908763351	0.03	1.0
6.82080078125	3.56396484375	4.75244140625	-0.027685546875000022	46.97265625	0.5277670403298544	0.9675000000000009	3.0
7.7470703125	1.5595703125	1.5419921875	0.011425781249999989	27.9296875	0.5284479422010063	0.9487500000000009	3.0
1.65966796875	4.73095703125	5.72412109375	0.37045898437499997	22.55859375	0.5291306032812298	0.03	1.0
4.78369140625	4.29638671875	4.25439453125	0.04438476562499999	40.95703125	0.519730998604238	0.03	1.0
5.6005859375	2.5458984375	3.4462890625	-0.02900390624999999	23.7890625	0.5203913098716808	0.9675000000000009	3.0
3.52587890625	0.89794921875	2.88720703125	-0.131396484375	20.64453125	0.5305012304105686	0.03	1.0
4.4521484375	4.2255859375	4.6572265625	0.11865234375000006	44.1015625	0.5311892102191674	0.03	1.0
4.95458984375	2.06494140625	2.58935546875	0.26674804687500003	48.88671875	0.5318789767562654	0.9268750000000008	3.0
3.89501953125	5.34130859375	1.92041015625	0.285205078125	16.81640625	0.533263897929957	0.03	1.0
4.69140625	0.98828125	4.84765625	0.20742187500000003	11.40625	0.5325705369912885	0.9675000000000009	3.0
3.0712890625	2.3212890625	5.7802734375	-0.30146484375000004	38.3984375	0.5339590666145222	0.03	1.0
1.423828125	3.341796875	2.982421875	0.08964843750000001	35.234375	0.5353548555744347	0.03	1.0
5.51513671875	4.00830078125	1.60302734375	-0.223681640625	33.65234375	0.5346560501240047	0.03	1.0
7.16259765625	2.98779296875	3.80517578125	0.40649414062500006	30.48828125	0.5360554901190944	0.9675000000000009	3.0
2.24755859375	1.65478515625	4.71826171875	-0.10239257812500002	19.98046875	0.5374622752919564	0.03	1.0
6.3388671875	4.6748046875	2.6455078125	-0.41923828125	14.5703125	0.5367579609487616	0.06750000000000003	1.0
1.4375	5.1875	2.5625	0.16875	17.5	0.5381684404151885	0.03	1.0
7.96923828125	1.10302734375	4.63525390625	0.316845703125	12.91015625	0.5388764636232075	0.9675000000000009	3.0
5.880859375	5.392578125	3.705078125	-0.27949218750000004	26.015625	0.5298150303971025	0.03	1.0
5.169921875	2.853515625	5.697265625	0.06503906249999997	33.828125	0.5410117553823801	0.05187500000000002	1.0
3.3037109375	1.6865234375	4.7744140625	-0.43681640625	15.6640625	0.5424447093100252	0.03	1.0
4.23681640625	3.43701171875	1.52001953125	0.42407226562500006	39.08203125	0.5417272847506943	0.03	1.0
6.10302734375	4.60400390625	1.84716796875	-0.07778320312499998	11.07421875	0.5431640365999204	0.05500000000000002	1.0
5.73046875	3.52734375	4.73046875	-0.362109375	48.59375	0.5438852741999735	0.9675000000000009	3.0
2.85595703125	2.80224609375	2.66259765625	-0.04526367187500002	43.37890625	0.544608429730089	0.03	1.0
3.6728515625	4.8603515625	3.7880859375	0.02900390624999999	21.8359375	0.5453335108507522	0.03	1.0
4.91357421875	1.46923828125	2.97021484375	0.34584960937500003	26.46484375	0.5460605252632982	0.9675000000000009	3.0
2.025390625	0.880859375	1.615234375	-0.2408203125	24.921875	0.5467894807101855	0.03	1.0
6.56103515625	5.44873046875	5.79736328125	-0.163037109375	29.55078125	0.5475203849752707	0.06437500000000003	1.0
7.3779296875	2.2138671875	1.9033203125	0.15029296875000003	45.5078125	0.5482532458840851	0.9550000000000008	3.0
1.20849609375	4.11572265625	4.83544921875	0.228076171875	40.29296875	0.5489880713041148	0.03	1.0
2.37060546875	2.27001953125	3.73193359375	-0.185009765625	37.24609375	0.5402981137053159	0.03	1.0
7.0361328125	4.0205078125	2.9091796875	-0.33310546875	31.9921875	0.5395863522592543	0.9675000000000009	3.0
1.2939453125	2.4189453125	4.2763671875	0.41923828125	12.3046875	0.551204413941596	0.03	1.0
7.23779296875	3.24658203125	2.52099609375	0.10327148437500006	16.93359375	0.5519471769303328	0.9675000000000009	3.0
3.146484375	3.908203125	2.064453125	-0.20917968750000002	14.140625	0.5526919444069627	0.03	1.0
5.38525390625	1.75732421875	5.30908203125	-0.28608398437500004	18.76953125	0.5534387244966896	0.9675000000000009	3.0
4.5615234375	5.0849609375	1.1416015625	0.30146484375	35.9765625	0.5541875253686916	0.03	1.0
3.97021484375	0.58056640625	5.63623046875	0.224560546875	30.76171875	0.5549383552364179	0.9675000000000009	3.0
4.36328125	2.00390625	3.36328125	0.27773437500000003	28.28125	0.555691222357889	0.03	1.0
5.09814453125	3.70068359375	3.87353515625	0.13051757812500003	23.69140625	0.5564461350360005	0.03	1.0
6.0244140625	0.6806640625	2.4208984375	-0.11865234375	41.5234375	0.5572031016188274	0.9675000000000009	3.0
3.43701171875	5.02392578125	4.18115234375	-0.265869140625	46.77734375	0.5579621304999319	0.03	1.0
1.80322265625	1.34716796875	2.00830078125	0.02680664062499999	49.86328125	0.5594864089605245	0.03	1.0
7.658203125	4.357421875	5.248046875	0.3849609375	44.609375	0.5587232301186741	0.5518750000000004	2.0
2.11767578125	4.42333984375	3.42431640625	-0.40737304687500003	32.59765625	0.5504636473592259	0.03	1.0
6.4140625	1.2421875	3.9296875	-0.09140625000000002	37.8125	0.5497248691450812	0.9675000000000009	3.0
6.73193359375	2.67041015625	1.04638671875	-0.369580078125	20.60546875	0.5610190384878784	0.6956250000000006	2.0
2.859375	0.734375	4.515625	0.09843750000000001	25.625	0.5617885063777259	0.03	1.0
4.7392578125	1.9111328125	3.6123046875	-0.40341796875	43.8671875	0.5633337917755467	0.9675000000000009	3.0
5.67236328125	4.93115234375	2.83837890625	0.41528320312500006	21.03515625	0.5625600879000138	0.03937500000000001	1.0
3.79248046875	3.75439453125	3.18505859375	-0.08657226562499998	49.12109375	0.5641096267731718	0.03	1.0
6.591796875	3.087890625	1.400390625	0.21972656250000006	41.953125	0.564887601710109	0.7581250000000007	2.0
1.0068359375	4.2646484375	1.7275390625	-0.28212890625	27.5390625	0.566450006914673	0.03	1.0
1.93994140625	2.57763671875	5.97314453125	0.29750976562500003	47.20703125	0.5656677254522856	0.03	1.0
7.52490234375	1.40087890625	5.05029296875	-0.204345703125	22.94921875	0.5672344550616258	0.9675000000000009	3.0
7.80859375	2.51171875	2.77734375	-0.263671875	35.46875	0.5680210789072251	0.9675000000000009	3.0
1.65283203125	3.19287109375	4.45947265625	-0.11557617187500002	30.25390625	0.5688098875156228	0.03	1.0
2.7294921875	3.0341796875	5.5361328125	-0.011425781249999989	25.1953125	0.5602516755573793	0.03	1.0
4.103515625	5.177734375	5.912109375	-0.3673828125	11.796875	0.571189513317529	0.03	1.0
5.35791015625	0.52685546875	1.34423828125	-0.008349609375000011	16.42578125	0.5719871526323139	0.9612500000000008	3.0
6.1748046875	3.8544921875	4.9501953125	0.02373046875000001	38.6328125	0.5727870227940148	0.9675000000000009	3.0
3.28662109375	1.85009765625	1.63232421875	0.382763671875	33.41796875	0.5735891331746255	0.03	1.0
4.9921875	4.7578125	3.2265625	-0.18984374999999998	45.9375	0.5743934931987098	0.03	1.0
4.41455078125	1.53271484375	3.97119140625	-0.337060546875	40.72265625	0.575200112343772	0.9675000000000009	3.0
3.5908203125	3.5908203125	2.3232421875	0.32080078125000006	24.1796875	0.5760090001406272	0.03	1.0
5.81591796875	2.69970703125	4.31787109375	0.17358398437500006	28.80859375	0.5768201661737783	0.9675000000000009	3.0
1.724609375	2.111328125	5.111328125	-0.08261718750000002	22.265625	0.5776336200817939	0.03	1.0
7.68212890625	4.17919921875	2.10595703125	-0.440771484375	26.89453125	0.5784493715576896	0.8768750000000007	2.0
6.8583984375	0.9443359375	5.4384765625	0.42802734375	47.8515625	0.579267430349314	0.9675000000000009	3.0
2.4697265625	1.1884765625	3.0849609375	0.12744140625000006	14.9609375	0.5696008900013906	0.03	1.0
6.99169921875	4.51611328125	3.51708984375	0.27553710937500003	19.58984375	0.5703940955298705	0.9675000000000009	3.0
2.28515625	3.95703125	4.06640625	0.34804687500000003	15.15625	0.5809105091476386	0.03	1.0
6.30126953125	2.37255859375	3.32666015625	0.03208007812500002	10.56640625	0.5817355489277092	0.9675000000000009	3.0
1.35888671875	1.03955078125	2.38427734375	-0.364306640625	39.90234375	0.5833926791055405	0.03	1.0
7.2275390625	5.2900390625	4.3740234375	-0.04833984375	34.6484375	0.5825629355710426	0.9675000000000009	3.0
5.580078125	1.623046875	2.201171875	0.2302734375	31.484375	0.5842247896163172	0.9675000000000009	3.0
3.00634765625	4.70654296875	5.21142578125	0.153369140625	36.73828125	0.5850592772461077	0.03	1.0
3.9326171875	2.9560546875	1.2392578125	-0.16611328125000002	18.3203125	0.5858961521956801	0.03	1.0
4.65380859375	3.37353515625	5.49951171875	-0.243017578125	13.73046875	0.5867354247242516	0.04562500000000001	1.0
3.37548828125	4.07177734375	5.41650390625	0.007470703124999978	19.16015625	0.5884212038500215	0.03	1.0
6.03125	2.21875	1.15625	0.36562500000000003	13.75	0.5875771051499068	0.7737500000000007	2.0
4.1923828125	1.0517578125	2.1279296875	-0.02373046875000001	35.7421875	0.589267731261689	0.9425000000000008	3.0
2.54833984375	5.34619140625	1.18310546875	0.06987304687500001	42.63671875	0.5800878062597365	0.03	1.0
2.326171875	4.572265625	4.291015625	0.2619140625	37.578125	0.5909681142692252	0.03	1.0
7.08056640625	1.71826171875	2.30126953125	0.11469726562499999	32.83203125	0.5918219910417569	0.9675000000000009	3.0
7.8974609375	3.4052734375	3.9931640625	-0.12744140625	11.9140625	0.5926783388800463	0.9675000000000009	3.0
1.13671875	1.49609375	5.51171875	-0.221484375	44.84375	0.594398490785082	0.03	1.0
1.50927734375	2.88525390625	3.25341796875	-0.274658203125	17.32421875	0.5935371685263006	0.03	1.0
7.44970703125	4.83349609375	1.25634765625	-0.298388671875	49.62890625	0.595262316523761	0.5987500000000006	2.0
6.5166015625	2.8291015625	5.1943359375	0.28212890625000003	25.5859375	0.5961286566729733	0.9675000000000009	3.0
2.06982421875	3.50048828125	2.18896484375	0.20522460937500003	20.21484375	0.5969975222270806	0.03	1.0
4.869140625	4.162109375	2.396484375	-0.10019531250000002	28.671875	0.5978689242446358	0.048750000000000016	1.0
3.71728515625	2.16748046875	4.39111328125	-0.41616210937500003	23.30078125	0.5987428738488525	0.03	1.0
5.21435546875	5.23876953125	5.13818359375	-0.381884765625	30.99609375	0.5901166978821496	0.036250000000000004	1.0
3.9599609375	4.9677734375	2.4306640625	-0.07119140624999998	39.4140625	0.5000610426077402	0.03	1.0
4.0078125	3.2734375	5.0234375	-0.23203125	34.0625	0.6013801203934811	0.03	1.0
4.52392578125	2.39208984375	1.70556640625	-0.154248046875	38.84765625	0.6022643728863403	0.7456250000000006	2.0
5.4501953125	4.4501953125	5.9951171875	0.16611328124999997	16.0546875	0.6031512295685466	0.10500000000000007	1.0
3.08154296875	1.21533203125	1.42724609375	0.24389648437500006	10.68359375	0.6040407019613626	0.03	1.0
7.302734375	0.626953125	3.158203125	-0.3498046875	17.890625	0.6049328016541131	0.9675000000000009	3.0
1.22900390625	5.03857421875	3.59033203125	-0.032958984375	12.51953125	0.6058275403046887	0.03	1.0
2.1552734375	1.8037109375	2.8603515625	0.04833984375	32.2265625	0.6067249296400533	0.03	1.0
6.37646484375	3.86181640625	4.54248046875	0.365185546875	37.01171875	0.6076249814567571	0.4768750000000004	2.0
2.69189453125	0.73193359375	4.96728515625	0.439892578125	29.94140625	0.6094331200714179	0.03	1.0
6.76953125	4.97265625	1.64453125	0.08085937500000001	24.53125	0.608527707621453	0.4018750000000003	2.0
7.59326171875	2.05517578125	5.89990234375	-0.06899414062499998	40.52734375	0.6112520519325474	0.9675000000000009	3.0
3.501953125	2.638671875	3.529296875	0.18808593749999997	48.359375	0.612165595576147	0.03	1.0
5.95947265625	3.06591796875	3.10205078125	0.33618164062500006	43.61328125	0.6130818739709625	0.5393750000000005	2.0
5.1357421875	1.3154296875	4.4423828125	-0.32080078125	21.4453125	0.61400089941538	0.9675000000000009	3.0
4.32568359375	4.38916015625	2.76513671875	-0.17270507812500002	26.85546875	0.6149226842816394	0.03	1.0
5.265625	1.515625	2.796875	-0.3796875	24.375	0.6158472410163885	0.9675000000000009	3.0
4.14111328125	4.77490234375	4.55712890625	-0.006591796875	29.78515625	0.6167745821412438	0.03	1.0
3.2080078125	2.6923828125	3.1435546875	0.018457031249999978	45.1171875	0.6177047202533554	0.03	1.0
6.19873046875	3.59814453125	3.65380859375	0.391552734375	40.37109375	0.618637668025978	0.48937500000000045	2.0
1.8681640625	3.6494140625	1.3271484375	-0.42802734375	45.2734375	0.6103412308150797	0.03	1.0
6.9130859375	5.3583984375	5.0087890625	0.13974609374999997	21.2890625	0.6214534971931421	0.37375000000000036	2.0
7.84619140625	2.10888671875	1.44189453125	-0.12436523437500002	43.45703125	0.6205120436297531	0.9050000000000008	3.0
2.49365234375	0.93212890625	1.76904296875	0.27377929687499997	26.69921875	0.6223978118826926	0.03	1.0
1.90234375	2.35546875	4.49609375	0.21445312499999997	34.21875	0.6233450007609191	0.03	1.0
6.68408203125	3.97412109375	2.74072265625	0.30629882812500003	39.00390625	0.6242950769699741	0.4862500000000004	2.0
7.5009765625	1.0322265625	3.5537109375	-0.29443359375	16.2109375	0.6252480537322547	0.9675000000000009	3.0
1.08544921875	5.29736328125	3.04833984375	-0.20258789062500002	10.83984375	0.6262039443510167	0.03	1.0
5.634765625	4.708984375	1.380859375	0.11074218750000003	18.046875	0.6271627622109938	0.23312500000000017	2.0
2.95166015625	1.62060546875	5.87548828125	0.413525390625	12.67578125	0.6281245207790216	0.03	1.0
3.7685546875	3.3857421875	1.6689453125	-0.39814453125	32.3828125	0.6290892336046691	0.03	1.0
1.560546875	4.181640625	5.931640625	-0.2583984375	48.203125	0.6195734382090455	0.03	1.0
3.0234375	4.9140625	4.0078125	0.23203124999999997	44.6875	0.6310275766445849	0.03	1.0
5.50830078125	0.75146484375	3.18994140625	0.141064453125	49.47265625	0.6320012343774108	0.9675000000000009	3.0
4.6845703125	3.7470703125	4.3544921875	-0.15732421875000002	25.4296875	0.6329779014062742	0.09250000000000005	1.0
3.84716796875	1.91845703125	2.28662109375	-0.248291015625	20.05859375	0.6339575917040706	0.8362500000000007	2.0
6.318359375	2.580078125	2.142578125	0.33925781250000003	28.515625	0.6349403193303363	0.9425000000000008	3.0
2.21337890625	3.08544921875	5.07470703125	0.037353515625	23.14453125	0.6359260984319205	0.03	1.0
1.3896484375	1.4130859375	1.2197265625	-0.05009765625000001	41.6015625	0.6369149432436635	0.03	1.0
7.14208984375	4.25244140625	5.40185546875	-0.352001953125	46.38671875	0.6379068680890827	0.9675000000000009	3.0
7.75390625	3.17578125	3.28515625	-0.07382812500000002	13.90625	0.6389018873810638	0.9675000000000009	3.0
4.81787109375	2.94384765625	4.91357421875	-0.09536132812499998	37.16796875	0.6300569143208737	0.9675000000000009	3.0
2.6337890625	4.5087890625	2.3427734375	0.42978515624999997	35.8984375	0.6409012674072915	0.03	1.0
6.82763671875	1.19580078125	4.41552734375	0.05756835937499999	31.15234375	0.641905657420467	0.9675000000000009	3.0
4.486328125	0.529296875	5.169921875	-0.1916015625	37.734375	0.6429132004394914	0.9675000000000009	3.0
4.97509765625	5.17529296875	2.24267578125	-0.324755859375	32.98828125	0.6439239113346958	0.07062500000000003	1.0
5.9013671875	1.8623046875	5.4580078125	0.31201171875000006	12.0703125	0.6449378050700677	0.9675000000000009	3.0
3.56005859375	3.84228515625	1.28076171875	0.17885742187500003	17.48046875	0.6459548967039899	0.03	1.0
3.625	2.375	5.375	-0.11249999999999999	15.0	0.6469752013899858	0.05500000000000002	1.0
4.90673828125	3.29052734375	1.19775390625	-0.414404296875	10.41015625	0.6479987343774719	0.4956250000000004	2.0
5.7236328125	1.2080078125	5.0966796875	0.39814453125	34.4921875	0.6490255110125178	0.9675000000000009	3.0
1.70751953125	2.52880859375	4.10791015625	-0.446044921875	19.31640625	0.6399000156225589	0.03	1.0
7.357421875	5.041015625	2.259765625	-0.2162109375	31.328125	0.6510888570974408	0.8362500000000007	2.0
1.17431640625	0.62451171875	4.33251953125	-0.307177734375	36.58203125	0.6521254577296609	0.03	1.0
1.9912109375	3.8740234375	3.2119140625	0.29443359375000006	18.1640625	0.6531653643756976	0.03	1.0
6.54052734375	1.79150390625	4.03466796875	0.20346679687499997	13.57421875	0.6542085928765373	0.9675000000000009	3.0
7.04296875	0.71484375	1.29296875	0.256640625	46.09375	0.655255159174532	0.9675000000000009	3.0
2.41845703125	4.98974609375	5.47509765625	0.12348632812499999	40.87890625	0.6563050793142124	0.03	1.0
1.4853515625	2.0478515625	2.2255859375	-0.13974609375000002	24.3359375	0.657358369443107	0.03	1.0
7.97607421875	3.65673828125	5.15771484375	-0.27290039062500004	28.96484375	0.6584150458125704	0.9675000000000009	3.0
3.337890625	3.068359375	4.427734375	0.37792968750000006	22.421875	0.6594751247786186	0.03	1.0
2.80810546875	4.45751953125	2.16943359375	0.09624023437500001	39.74609375	0.6500555467386129	0.03	1.0
6.12353515625	2.63623046875	2.35986328125	0.005712890625000022	27.05078125	0.6605386228027738	0.9675000000000009	3.0
5.1904296875	4.4013671875	4.0908203125	-0.018457031249999978	48.0078125	0.6616055564529155	0.19250000000000014	1.0
4.27099609375	1.30322265625	3.27294921875	-0.390673828125	42.79296875	0.6626759424041417	0.9675000000000009	3.0
5.9765625	4.0546875	1.7421875	0.18984375000000003	35.3125	0.663749797439637	0.38937500000000036	2.0
3.43017578125	2.23583984375	4.98681640625	0.32387695312500003	30.09765625	0.6648271384515501	0.06125000000000003	1.0
4.3564453125	5.2314453125	1.4638671875	-0.31201171875	14.8046875	0.6659079824418793	0.048750000000000016	1.0
5.05029296875	1.05908203125	5.95849609375	-0.177978515625	19.43359375	0.6669923465233676	0.9675000000000009	3.0
2.708984375	1.720703125	3.626953125	0.07207031250000001	11.640625	0.6680802479204045	0.03	1.0
6.69775390625	4.56982421875	3.12158203125	0.44516601562499997	16.26953125	0.6691717039699395	0.4081250000000003	2.0
1.78271484375	3.39306640625	2.82373046875	-0.05668945312500001	33.26171875	0.6713653499426323	0.03	1.0
1.30078125	4.81640625	4.92578125	-0.341015625	25.78125	0.6724675751108192	0.03	1.0
7.28564453125	1.51318359375	1.68603515625	-0.03823242187499998	21.19140625	0.6735734254234501	0.9675000000000009	3.0
6.4619140625	3.4931640625	5.8583984375	0.05009765625000001	44.0234375	0.6746829187942678	0.9675000000000009	3.0
2.12451171875	2.83642578125	1.36865234375	0.35288085937499997	49.27734375	0.6757960732552384	0.03	1.0
4.595703125	2.169921875	3.060546875	-0.2337890625	42.109375	0.6769129069575277	0.9675000000000009	3.0
3.99072265625	4.15966796875	3.57080078125	-0.14194335937500002	47.36328125	0.678033438172488	0.058125000000000024	1.0
3.1669921875	0.8466796875	2.7236328125	0.15732421874999997	27.6953125	0.6791576852926546	0.9675000000000009	3.0
7.6240234375	2.8974609375	4.5791015625	-0.42978515625	38.4765625	0.6702667321224022	0.9675000000000009	3.0
2.421875	3.546875	1.078125	-0.1828125	28.125	0.6814174014307104	0.03	1.0
6.98486328125	2.74365234375	5.65087890625	-0.315966796875	23.53515625	0.6825529078486919	0.9675000000000009	3.0
7.8017578125	4.7236328125	2.0498046875	0.32783203125	41.3671875	0.6836922049741279	0.4768750000000004	2.0
1.60498046875	1.56689453125	5.37255859375	0.19467773437499997	46.62109375	0.6848353118207657	0.03	1.0
6.154296875	0.900390625	4.212890625	-0.0615234375	44.453125	0.685982247529727	0.9675000000000009	3.0
3.25244140625	5.39013671875	2.53564453125	-0.43374023437500003	49.70703125	0.6871330313705754	0.03	1.0
4.0693359375	2.0771484375	3.9150390625	0.44912109375000003	25.0390625	0.6882876827423963	0.42687500000000034	2.0
5.33740234375	4.21337890625	3.48779296875	0.07690429687500006	20.44921875	0.6894462211748864	0.2737500000000002	2.0
5.41943359375	5.48291015625	4.48388671875	0.24916992187500003	23.10546875	0.680285666832752	0.1425000000000001	1.0
4.74609375	5.32421875	5.58984375	0.35507812499999997	37.96875	0.6906086663294554	0.09250000000000005	1.0
3.84033203125	1.00537109375	1.02197265625	0.05317382812499999	32.75390625	0.6917750380003378	0.6675000000000006	2.0
2.9072265625	4.0009765625	5.2724609375	-0.04130859375000001	12.4609375	0.6929453561157165	0.03	1.0
5.67919921875	2.32861328125	1.95458984375	-0.343212890625	17.08984375	0.6941196407388578	0.8893750000000008	3.0
1.041015625	2.990234375	2.474609375	0.25136718750000003	14.296875	0.6952979120692582	0.03	1.0
7.54541015625	3.33935546875	4.15673828125	0.16040039062500006	18.92578125	0.696480190443802	0.9675000000000009	3.0
6.6123046875	1.6669921875	3.3876953125	-0.14501953125	36.1328125	0.6976664963379322	0.9675000000000009	3.0
1.97412109375	4.66259765625	3.81982421875	-0.235986328125	30.91796875	0.6988568503668317	0.03	1.0
2.7841796875	5.4951171875	3.3095703125	0.40341796874999997	41.7578125	0.5996193822280779	0.03	1.0
5.80224609375	0.83447265625	4.05419921875	0.08745117187500001	46.54296875	0.6004984606362703	0.9675000000000009	3.0
1.35205078125	3.72021484375	1.78369140625	0.39418945312500003	43.22265625	0.7012497859955487	0.03	1.0
2.2783203125	0.7783203125	5.7607421875	-0.41044921875	21.6796875	0.7024524095352427	0.03	1.0
6.25341796875	4.88720703125	1.50537109375	-0.107666015625	26.30859375	0.7036591650919086	0.3331250000000002	2.0
3.912109375	4.298828125	2.923828125	0.19863281250000003	24.765625	0.7048700739975908	0.07062500000000003	1.0
4.61962890625	1.36669921875	3.66845703125	0.290478515625	29.39453125	0.7060851577314257	0.9675000000000009	3.0
5.5458984375	3.1318359375	2.6259765625	-0.30322265625	45.3515625	0.7073044379209118	0.9612500000000008	3.0
2.98583984375	2.53369140625	4.62060546875	-0.21137695312500002	40.13671875	0.7085279363431932	0.03	1.0
5.86376953125	4.56005859375	4.88916015625	-0.136669921875	13.06640625	0.7109876757507377	0.9675000000000009	3.0
5.0400390625	2.4775390625	1.5615234375	0.12041015625000001	32.1484375	0.7122239610502521	0.7112500000000006	2.0
4.42138671875	3.22705078125	5.82177734375	0.254443359375	37.40234375	0.7134645532137258	0.2425000000000002	2.0
6.892578125	3.810546875	3.763671875	-0.3884765625	33.984375	0.7147094747862502	0.9675000000000009	3.0
2.56884765625	1.89404296875	3.02392578125	-0.015380859375	39.23828125	0.7159587484705471	0.03	1.0
1.7451171875	5.1435546875	4.6767578125	0.002636718749999989	15.8203125	0.7172123971283488	0.03	1.0
7.71630859375	0.56103515625	2.68701171875	0.37573242187500006	11.23046875	0.7184704437817927	0.9675000000000009	3.0
3.59765625	1.14453125	1.87890625	-0.27070312500000004	17.65625	0.7097556749263559	0.8518750000000007	2.0
2.06298828125	1.25927734375	2.60400390625	-0.16127929687499998	16.66015625	0.7209998239746523	0.03	1.0
1.1298828125	3.2392578125	3.6904296875	0.14501953125000006	38.2421875	0.7222712043731264	0.03	1.0
7.40185546875	2.42626953125	2.95068359375	0.236865234375	33.49609375	0.723547076488253	0.9675000000000009	3.0
2.763671875	1.759765625	1.478515625	-0.3568359375	35.078125	0.7248274641656344	0.058125000000000024	1.0
5.76806640625	3.90576171875	5.73876953125	-0.05405273437500002	30.33203125	0.726112391419961	0.9675000000000009	3.0
4.8349609375	0.5927734375	1.8056640625	0.04130859375000001	14.4140625	0.7274018824365122	0.9675000000000009	3.0
3.69677734375	5.07275390625	4.81591796875	0.34409179687499997	19.82421875	0.7286959615726739	0.05500000000000002	1.0
6.46875	4.40625	4.59375	-0.25312500000000004	11.25	0.7197329116148304	0.9675000000000009	3.0
5.26220703125	2.02099609375	4.69384765625	0.43286132812500006	47.12890625	0.7312979825031244	0.5737500000000005	2.0
6.0791015625	5.0166015625	3.0068359375	-0.44912109375000003	28.0859375	0.7326059738866034	0.8956250000000008	2.0
3.38232421875	0.68798828125	3.75146484375	-0.07602539062500002	22.71484375	0.7339186525712238	0.9675000000000009	3.0
7.931640625	1.349609375	5.833984375	0.18105468750000003	26.171875	0.7352360437982409	0.9675000000000009	3.0
1.52978515625	4.35498046875	1.57861328125	0.31508789062500003	20.80078125	0.7365581729904693	0.03	1.0
2.3466796875	2.6826171875	4.8720703125	-0.32783203125	44.2578125	0.7378850657539182	0.03	1.0
7.11474609375	3.02197265625	1.86669921875	-0.193798828125	49.04296875	0.7392167478794441	0.9143750000000008	3.0
4.19921875	3.68359375	2.69921875	0.05976562499999999	42.34375	0.7299946533594724	0.1518750000000001	1.0
1.8203125	1.0859375	3.4609375	0.38671875000000006	31.5625	0.7405532453444224	0.03	1.0
7.58642578125	5.20458984375	3.89306640625	0.014501953125000022	36.34765625	0.7418945843144358	0.9675000000000009	3.0
6.7626953125	2.2626953125	2.5576171875	-0.002636718749999989	18.5546875	0.7432407911449828	0.9675000000000009	3.0
2.64404296875	4.02783203125	4.23974609375	-0.374853515625	13.18359375	0.744591892383203	0.03	1.0
5.115234375	3.439453125	5.345703125	0.26894531250000003	15.390625	0.745947914769623	0.33625000000000027	2.0
4.29150390625	2.85107421875	2.02783203125	0.135791015625	10.01953125	0.7473088852399197	0.7581250000000007	2.0
3.4677734375	4.6162109375	5.6728515625	-0.12041015625000001	34.7265625	0.7486748309267044	0.06125000000000003	1.0
5.45703125	2.78515625	3.83203125	-0.20039062500000002	22.03125	0.7514217574756925	0.9675000000000009	3.0
3.12939453125	3.54443359375	3.40478515625	-0.291357421875	27.44140625	0.7528027936041168	0.06125000000000003	1.0
4.0556640625	1.4619140625	4.1396484375	0.30322265625000006	47.7734375	0.7541889154851776	0.5331250000000005	2.0
4.53076171875	4.86767578125	2.46240234375	0.21225585937499997	43.02734375	0.7555801512636044	0.14562500000000012	1.0
2.189453125	5.451171875	1.966796875	-0.09316406249999998	45.859375	0.7569765292921826	0.03	1.0
6.39697265625	0.87841796875	5.28955078125	-0.395068359375	41.11328125	0.758378078133679	0.9675000000000009	3.0
5.93896484375	1.67431640625	1.10498046875	-0.253564453125	39.51171875	0.7500457791613258	0.7362500000000006	2.0
1.26318359375	2.20166015625	5.57763671875	0.10854492187500003	29.35546875	0.76119680356811	0.03	1.0
1.328125	1.828125	3.734375	-0.32343750000000004	46.875	0.762614038354124	0.03	1.0
7.20361328125	3.83740234375	2.99462890625	-0.175341796875	42.28515625	0.7640365603432195	0.9675000000000009	3.0
6.2705078125	0.5048828125	4.7060546875	0.18720703125	22.6171875	0.7654643991777238	0.9675000000000009	3.0
2.26123046875	5.16064453125	2.71630859375	0.33530273437499997	27.87109375	0.7668975847219622	0.03	1.0
4.623046875	4.494140625	1.869140625	-0.42714843750000003	20.703125	0.7683361470643406	0.5175000000000004	2.0
7.3232421875	4.1279296875	1.0048828125	0.41044921875	23.9453125	0.7597848265627898	0.46750000000000036	2.0
2.9755859375	3.1708984375	1.5712890625	0.08349609375000006	48.7890625	0.7712295236302015	0.07062500000000003	1.0
5.55615234375	2.49462890625	5.83154296875	0.44252929687500003	44.19921875	0.7726843991699679	0.5018750000000004	2.0
5.83984375	1.41796875	2.93359375	0.04570312500000001	16.71875	0.7741447741447741	0.9675000000000009	3.0
3.62158203125	4.28662109375	3.67822265625	0.36254882812500006	11.50390625	0.7756106797954933	0.10187500000000006	1.0
4.4384765625	2.5947265625	2.6162109375	-0.35068359375	33.7109375	0.7770821476000759	0.8987500000000008	3.0
5.02294921875	3.10986328125	4.61083984375	-0.03383789062499998	38.33984375	0.7785592092758031	0.35812500000000025	2.0
3.90869140625	1.17138671875	4.87939453125	-0.068115234375	25.95703125	0.7697801165194512	0.9675000000000009	3.0
6.88916015625	1.93310546875	1.81298828125	0.24477539062500003	35.17578125	0.7815302423201679	0.9675000000000009	3.0
7.7060546875	4.9482421875	5.7314453125	-0.22939453125	19.8828125	0.7830242783406615	0.9675000000000009	3.0
1.75537109375	0.75634765625	1.47607421875	-0.151611328125	14.66796875	0.784524037540701	0.03	1.0
6.9609375	3.3515625	2.4453125	0.40078125000000003	27.1875	0.7860295528689311	0.5081250000000004	2.0
2.44580078125	2.93896484375	4.12744140625	0.08481445312499997	21.97265625	0.7875408575273986	0.03937500000000001	1.0
1.6220703125	4.6845703125	3.4169921875	-0.10107421875	42.9296875	0.7890579849739935	0.03	1.0
2.572265625	3.771484375	4.818359375	0.16699218750000006	30.546875	0.7800418967815654	0.03	1.0
7.78466796875	1.60595703125	3.84912109375	-0.417041015625	47.55859375	0.7905809689249179	0.9675000000000009	3.0
3.255859375	1.017578125	5.580078125	0.2830078125	41.015625	0.7921098433571843	0.5050000000000004	2.0
6.15087890625	5.27294921875	1.01220703125	0.206103515625	45.64453125	0.7936446425111412	0.2862500000000002	2.0
5.3271484375	2.3505859375	5.2822265625	-0.21884765625	29.1015625	0.7951854008930305	0.9675000000000009	3.0
4.07958984375	3.93994140625	1.96435546875	-0.295751953125	23.88671875	0.7967321532775724	0.1706250000000001	1.0
3.81640625	5.36328125	4.22265625	-0.130078125	36.40625	0.7982849347105827	0.10500000000000007	1.0
7.1796875	1.9453125	4.7890625	0.09140624999999997	48.4375	0.7000512732866176	0.9675000000000009	3.0
5.6962890625	4.1962890625	3.9052734375	0.26103515625	13.3984375	0.8014087262766582	0.32062500000000027	2.0
2.89013671875	2.13330078125	3.47802734375	0.11381835937500001	18.65234375	0.8029798078808077	0.1331250000000001	1.0
7.548828125	2.716796875	1.107421875	-0.022851562499999978	10.234375	0.804557061481045	0.6893750000000006	2.0
1.03759765625	3.61279296875	5.68017578125	-0.381005859375	15.48828125	0.8061405235189923	0.03	1.0
1.9638671875	1.5498046875	2.0205078125	0.36826171874999997	39.5703125	0.8077302307237232	0.03	1.0
6.62255859375	4.77978515625	5.34326171875	0.010107421875000022	34.98046875	0.8093262201146019	0.35187500000000027	2.0
7.5625	0.8125	1.9375	-0.16875	32.5	0.8109285290041576	0.9675000000000009	3.0
1.84423828125	5.47802734375	5.26025390625	-0.245654296875	37.91015625	0.8125371950009919	0.03	1.0
2.6611328125	2.1455078125	1.0341796875	0.22939453125000003	16.9921875	0.8141522560127211	0.10500000000000007	1.0
6.74560546875	4.14501953125	5.60693359375	0.15249023437500003	12.24609375	0.8157737502489544	0.9675000000000009	3.0
4.294921875	3.478515625	3.822265625	-0.04746093750000002	18.828125	0.8174017162243066	0.23312500000000017	2.0
5.11181640625	2.81201171875	3.39501953125	-0.363427734375	14.08203125	0.8190361927614477	0.9675000000000009	3.0
5.9287109375	4.8115234375	4.1494140625	0.35068359374999997	30.6640625	0.8206772189941896	0.2987500000000003	2.0
3.47802734375	1.47900390625	2.47216796875	0.03471679687500001	36.07421875	0.8223248343706083	0.38312500000000027	2.0
3.10546875	2.90234375	5.35546875	0.42539062499999997	23.59375	0.823979078656206	0.1331250000000001	1.0
5.48095703125	3.42724609375	2.03759765625	0.06723632812499997	28.37890625	0.8256399919371095	0.3612500000000003	2.0
4.5478515625	1.7353515625	5.6630859375	-0.08349609375	46.8359375	0.8273076146233084	0.9675000000000009	3.0
4.03857421875	4.59423828125	1.09521484375	-0.441650390625	41.46484375	0.8289819874519329	0.1581250000000001	1.0
6.400390625	5.255859375	3.490234375	0.32167968750000003	49.921875	0.8306631514905699	0.3081250000000002	2.0
2.18603515625	1.07373046875	3.92236328125	0.17446289062500003	44.55078125	0.8323511481406218	0.11750000000000008	1.0
1.2529296875	4.0888671875	2.5283203125	-0.18720703125	20.5078125	0.8340460191407045	0.03	1.0
7.33349609375	2.24072265625	4.21044921875	-0.334423828125	25.29296875	0.8357478065700877	0.9675000000000009	3.0
2.0390625	4.3671875	5.8046875	0.021093750000000022	12.8125	0.8374565528521775	0.03	1.0
6.49267578125	1.29833984375	1.54931640625	0.38012695312500006	17.59765625	0.8391723007580414	0.9675000000000009	3.0
7.4189453125	3.0439453125	4.9013671875	-0.36826171875	37.3046875	0.8408950934099774	0.9675000000000009	3.0
1.11279296875	2.62158203125	1.89599609375	-0.009228515624999989	31.93359375	0.8426249742851265	0.03	1.0
5.771484375	2.033203125	2.689453125	0.12832031250000003	39.140625	0.84436198721913	0.9675000000000009	3.0
2.76025390625	3.63232421875	4.68408203125	0.276416015625	33.76953125	0.8461061764098327	0.08937500000000005	1.0
3.6865234375	0.7099609375	3.0166015625	-0.26103515625	10.9765625	0.8478575864210308	0.9675000000000009	3.0
5.23828125	3.87890625	1.48828125	-0.284765625	43.28125	0.8513822490126792	0.48937500000000045	2.0
4.22314453125	1.82568359375	5.74853515625	-0.20698242187500002	48.69140625	0.8531555925848782	0.9675000000000009	3.0
3.3994140625	5.0556640625	1.7958984375	0.21884765624999997	26.5234375	0.8549363389689	0.11437500000000007	1.0
6.06201171875	0.64892578125	4.80615234375	0.29663085937500006	21.77734375	0.8567245346161891	0.9675000000000009	3.0
1.533203125	1.232421875	4.623046875	-0.4025390625	29.609375	0.8585202263676378	0.03	1.0
4.84521484375	4.95556640625	3.76123046875	-0.11293945312499998	15.76171875	0.8496162621862684	0.22062500000000015	2.0
7.1044921875	2.4091796875	3.6611328125	0.10107421875000006	40.1953125	0.8621342875184171	0.9675000000000009	3.0
2.35693359375	3.29541015625	2.92138671875	0.417919921875	45.60546875	0.8639527525838431	0.07062500000000003	1.0
5.484375	5.109375	5.140625	-0.014062499999999978	40.625	0.8657789050940604	0.25812500000000016	2.0
3.04736328125	0.55615234375	2.21337890625	-0.372216796875	46.03515625	0.8676127938995976	0.9675000000000009	3.0
3.8642578125	3.7861328125	5.4873046875	0.38408203125	28.8671875	0.869454468265761	0.19250000000000014	1.0
7.92822265625	4.47216796875	2.63330078125	-0.085693359375	24.86328125	0.8603234614576769	0.9675000000000009	3.0
4.66748046875	1.87939453125	1.31005859375	0.02592773437500001	24.12109375	0.8713039778770474	0.6268750000000005	2.0
2.216796875	2.462890625	3.275390625	-0.11777343750000002	26.953125	0.8731613728416115	0.08000000000000004	1.0
6.31494140625	3.20263671875	4.09814453125	-0.264990234375	22.20703125	0.8750267036957915	0.9675000000000009	3.0
7.1318359375	1.1396484375	2.3525390625	0.28037109374999997	42.5390625	0.8769000214086919	0.9675000000000009	3.0
1.39990234375	4.52587890625	4.42529296875	0.13315429687499997	47.94921875	0.8787813773868268	0.03	1.0
1.68359375	3.13671875	2.15234375	0.29882812500000006	10.46875	0.8806708234788218	0.03	1.0
7.77783203125	2.56787109375	5.08447265625	0.22192382812500006	15.25390625	0.8825684119801767	0.9675000000000009	3.0
6.8447265625	4.3134765625	1.2099609375	-0.21005859375	39.9609375	0.8844741956380912	0.4768750000000004	2.0
2.61669921875	1.39111328125	5.39208984375	-0.286962890625	34.58984375	0.8863882276563514	0.21125000000000016	2.0
4.978515625	0.802734375	4.037109375	0.4201171875	36.796875	0.8883105617002819	0.9675000000000009	3.0
3.5498046875	1.9794921875	4.3251953125	-0.08876953124999998	13.6328125	0.8921803528642998	0.9675000000000009	3.0
5.91162109375	3.72509765625	2.25732421875	-0.404736328125	18.41796875	0.8941279196681947	0.8300000000000007	2.0
4.1171875	1.6328125	1.3515625	0.14765625	20.9375	0.8960840078757384	0.42687500000000034	2.0
5.28955078125	4.65771484375	5.84619140625	0.22543945312499997	25.72265625	0.8980486735365052	0.2675000000000002	2.0
[truncated: 2,096 more rows]
