# Supplementary material for: PREPRINT Machine Learning for the Sensitivity Analysis of a Model of the Cellular Uptake of Nanoparticles for the Treatment of Cancer
Source: Int J Numer Method Biomed Eng. 2024 Oct 29;40(12):e3878. doi: 10.1002/cnm.3878 (PMC11618229; doi:10.1002/cnm.3878)
Supplement: Supplementary file 1 — Data S1 Supporting Information. [file CNM-40-e3878-s001.zip › ANN-sensitivity-adaptive-uptake-of-elliptic-nanoparticles/uptake/metamodel_implementation/dataset_for_metamodel_creation_mechanoadaptation_vs_passive_circular.txt]

1.001708984375	5.205810546875	2.671142578125	0.36145019531250006	94.61669921875	1.0	0.03	1.0
1.00341796875	3.63720703125	5.65576171875	-0.134033203125	66.7333984375	1.0	0.03	1.0
1.005126953125	2.068603515625	4.670654296875	0.22214355468749997	38.76220703125	1.0	0.03	1.0
1.0068359375	4.2646484375	4.0615234375	-0.31904296875000004	26.787109375	1.0	0.03	1.0
1.008544921875	1.441162109375	4.931884765625	0.23752441406249997	88.55224609375	1.0	0.03	1.0
1.01025390625	2.38232421875	3.23876953125	-0.011865234374999978	60.1416015625	1.0	0.03	1.0
1.011962890625	3.323486328125	1.765380859375	0.09294433593750001	54.31884765625	1.0	0.03	1.0
1.013671875	3.009765625	3.041015625	0.31113281249999997	41.81640625	1.0	0.03	1.0
1.015380859375	2.696044921875	2.192626953125	-0.2309326171875	69.83154296875	1.0	0.03	1.0
1.01708984375	1.12744140625	3.63427734375	0.004833984374999989	98.5498046875	1.0	0.03	1.0
1.018798828125	4.578369140625	5.129638671875	-0.08547363281249998	13.97705078125	1.0	0.03	1.0
1.0205078125	1.7548828125	5.7705078125	0.44208984375	51.220703125	1.0	0.03	1.0
1.022216796875	3.950927734375	4.160400390625	-0.3548583984375	57.08740234375	1.0	0.03	1.0
1.02392578125	4.89208984375	1.51025390625	0.127001953125	84.5751953125	1.0	0.03	1.0
1.025634765625	0.813720703125	2.556396484375	-0.21467285156250002	22.85400390625	1.0	0.033125	1.0
1.02734375	5.48046875	4.84765625	0.06679687500000003	65.1953125	1.0	0.03	1.0
1.029052734375	0.811279296875	3.823486328125	-0.03581542968750001	48.56201171875	1.0	0.033125	1.0
1.03076171875	2.36767578125	1.84716796875	0.263232421875	31.2255859375	1.0	0.03	1.0
1.032470703125	3.924072265625	3.479248046875	-0.2946533203125	82.00439453125	1.0	0.03	1.0
1.0341796875	1.7451171875	2.7529296875	0.19072265625	72.841796875	1.0	0.03	1.0
1.035888671875	4.546630859375	1.240478515625	-0.16677246093749998	33.35693359375	1.0	0.03	1.0
1.03759765625	3.61279296875	4.58642578125	0.39243164062499997	16.8994140625	1.0	0.03	1.0
1.039306640625	2.678955078125	5.417724609375	-0.4168212890625	89.82666015625	1.0	0.03	1.0
1.041015625	2.990234375	4.388671875	-0.1845703125	80.13671875	1.0	0.03	1.0
1.042724609375	3.301513671875	5.844970703125	0.15930175781250006	29.40185546875	1.0	0.03	1.0
1.04443359375	4.85791015625	2.32568359375	-0.385400390625	46.1669921875	1.0	0.03	1.0
1.046142578125	1.433837890625	1.438232421875	0.4102294921875	62.84423828125	1.0	0.03	1.0
1.0478515625	4.2353515625	1.9619140625	-0.06064453125000002	91.650390625	1.0	0.03	1.0
1.049560546875	2.056396484375	2.968994140625	0.028344726562499978	18.76708984375	1.0	0.03	1.0
1.05126953125	1.12255859375	5.35791015625	-0.256201171875	35.7080078125	1.0	0.033125	1.0
1.052978515625	5.169189453125	3.708740234375	0.28806152343749997	75.23681640625	1.0	0.03	1.0
1.0546875	3.8203125	3.7734375	0.11953125000000003	52.890625	1.0	0.03	1.0
1.056396484375	2.276123046875	5.288330078125	-0.20808105468750002	58.75732421875	1.0	0.03	1.0
1.05810546875	0.70751953125	2.88232421875	0.435498046875	87.1240234375	1.0	0.033125	1.0
1.059814453125	5.388916015625	2.053466796875	-0.3473876953125	25.40283203125	1.0	0.03	1.0
1.0615234375	2.5849609375	1.3662109375	0.025488281250000022	40.146484375	1.0	0.03	1.0
1.063232421875	3.511474609375	2.392822265625	-0.10700683593749999	68.16162109375	1.0	0.03	1.0
1.06494140625	4.45263671875	5.93408203125	0.33266601562500003	96.0009765625	1.0	0.03	1.0
1.066650390625	1.643798828125	4.304443359375	-0.2515869140625	11.42822265625	1.0	0.033125	1.0
1.068359375	1.330078125	5.501953125	-0.01933593750000001	21.42578125	1.0	0.033125	1.0
1.070068359375	4.766357421875	4.497314453125	0.09953613281250001	83.19091796875	1.0	0.03	1.0
1.07177734375	3.19775390625	1.17333984375	-0.325634765625	55.6591796875	1.0	0.03	1.0
1.073486328125	2.898681640625	2.824951171875	0.24499511718750006	49.83642578125	1.0	0.03	1.0
1.0751953125	5.0751953125	3.3876953125	-0.11337890625000002	15.361328125	1.0	0.03	1.0
1.076904296875	1.021240234375	1.933837890625	0.2006103515625	99.97802734375	1.0	0.033125	1.0
1.07861328125	1.96240234375	3.89306640625	-0.428466796875	71.2158203125	1.0	0.03	1.0
1.080322265625	4.134033203125	4.782958984375	0.34079589843749997	43.24462890625	1.0	0.03	1.0
1.08203125	2.16015625	2.46484375	-0.277734375	91.2109375	1.0	0.03	1.0
1.083740234375	3.740966796875	1.596923828125	0.30871582031250006	18.32763671875	1.0	0.03	1.0
1.08544921875	5.29736328125	4.22998046875	-0.081298828125	34.7412109375	1.0	0.03	1.0
1.087158203125	0.603759765625	5.705810546875	0.04987792968749999	74.27001953125	1.0	0.033125	1.0
1.0888671875	3.4248046875	5.2138671875	-0.37880859375	80.576171875	1.0	0.03	1.0
1.090576171875	2.476318359375	3.545166015625	0.4027587890625	29.84130859375	1.0	0.03	1.0
1.09228515625	1.54248046875	2.12548828125	-0.17709960937500002	47.1337890625	1.0	0.033125	1.0
1.093994140625	4.358642578125	3.113037109375	0.15270996093750006	63.81103515625	1.0	0.03	1.0
1.095703125	4.669921875	1.693359375	0.3708984375	76.62109375	1.0	0.03	1.0
1.097412109375	1.231201171875	3.305908203125	-0.3961669921875	37.13623046875	1.0	0.033125	1.0
1.09912109375	2.78759765625	5.02099609375	0.17006835937500003	20.1513671875	1.0	0.03	1.0
1.0	0.5	1.0	-0.45	10.0	1.0	0.033125	1.0
1.100830078125	3.113525390625	3.977294921875	-0.14523925781250002	93.07861328125	1.0	0.03	1.0
1.1025390625	0.9150390625	4.7353515625	0.26982421875	61.416015625	1.0	0.033125	1.0
1.104248046875	4.986083984375	5.586181640625	-0.3021240234375	44.78271484375	1.0	0.03	1.0
1.10595703125	4.05224609375	2.58447265625	0.07426757812500001	27.9736328125	1.0	0.03	1.0
1.107666015625	1.848876953125	1.091552734375	-0.04240722656250001	78.75244140625	1.0	0.033125	1.0
1.109375	4.484375	2.796875	-0.04218749999999999	87.34375	1.0	0.03	1.0
1.111083984375	1.690185546875	1.186767578125	0.06613769531249997	25.71044921875	1.0	0.033125	1.0
1.11279296875	2.62158203125	4.48388671875	-0.288720703125	54.0771484375	1.0	0.03	1.0
1.114501953125	3.552978515625	5.530029296875	0.2643310546875	59.85595703125	1.0	0.03	1.0
1.1162109375	0.7490234375	4.7646484375	-0.16435546875	95.693359375	1.0	0.033125	1.0
1.117919921875	5.425537109375	3.916259765625	0.19533691406250003	11.20849609375	1.0	0.03	1.0
1.11962890625	3.86669921875	1.91064453125	-0.419677734375	39.0478515625	1.0	0.03	1.0
1.121337890625	2.307861328125	3.406005859375	0.3882568359375	66.97509765625	1.0	0.033125	1.0
1.123046875	1.994140625	2.025390625	0.1564453125	57.28515625	1.0	0.033125	1.0
1.124755859375	4.180419921875	2.895751953125	-0.18874511718749998	51.55029296875	1.0	0.03	1.0
1.12646484375	5.11181640625	5.27490234375	0.412646484375	24.0185546875	1.0	0.03	1.0
1.128173828125	1.062744140625	3.801513671875	-0.3807861328125	85.69580078125	1.0	0.033125	1.0
1.1298828125	3.2392578125	4.2861328125	0.03427734375000002	69.501953125	1.0	0.03	1.0
1.131591796875	2.935302734375	5.957275390625	-0.05954589843750002	41.61865234375	1.0	0.033125	1.0
1.13330078125	1.37646484375	2.36962890625	0.281689453125	12.8564453125	1.0	0.033125	1.0
1.135009765625	4.798095703125	1.384521484375	-0.2568603515625	97.38525390625	1.0	0.03	1.0
1.13671875	1.49609375	3.98828125	0.362109375	32.8515625	1.0	0.033125	1.0
1.138427734375	4.326904296875	4.995361328125	-0.44362792968750003	72.46826171875	1.0	0.03	1.0
1.14013671875	3.38330078125	3.33154296875	0.22104492187499997	88.8818359375	1.0	0.03	1.0
1.141845703125	2.439697265625	1.682373046875	-0.1399658203125	15.91064453125	1.0	0.033125	1.0
1.1435546875	5.2607421875	1.1123046875	0.23291015625000006	48.935546875	1.0	0.03	1.0
1.145263671875	0.562255859375	2.568603515625	-0.3214599609375	65.70068359375	1.0	0.033125	1.0
1.14697265625	2.12841796875	5.60205078125	0.09711914062499999	82.9931640625	1.0	0.033125	1.0
1.148681640625	3.694580078125	4.714599609375	-0.009008789062500022	32.17041015625	1.0	0.03	1.0
1.150390625	4.005859375	5.716796875	-0.22675781250000002	19.66796875	1.0	0.03	1.0
1.152099609375	1.817138671875	4.204345703125	0.31398925781250003	92.68310546875	1.0	0.033125	1.0
1.15380859375	0.87353515625	1.62255859375	-0.090087890625	75.6982421875	1.0	0.033125	1.0
1.155517578125	4.949462890625	2.453857421875	0.002416992187500022	36.12548828125	1.0	0.03	1.0
1.1572265625	2.7509765625	3.1337890625	-0.35595703125	28.369140625	1.0	0.033125	1.0
1.158935546875	3.072021484375	2.109619140625	0.43615722656250006	79.23583984375	1.0	0.033125	1.0
1.16064453125	4.63818359375	3.56103515625	-0.214013671875	62.4267578125	1.0	0.03	1.0
1.162353515625	1.184814453125	5.193115234375	0.1333740234375	45.70556640625	1.0	0.033125	1.0
1.1640625	2.4921875	5.1015625	0.30234374999999997	68.359375	1.0	0.033125	1.0
1.165771484375	3.447998046875	3.647705078125	-0.27839355468750004	40.47607421875	1.0	0.033125	1.0
1.16748046875	4.37939453125	2.17919921875	0.05581054687500003	12.5927734375	1.0	0.03	1.0
1.169189453125	1.560791015625	3.069091796875	-0.0802001953125	97.12158203125	1.0	0.033125	1.0
1.1708984375	3.7568359375	2.5380859375	0.40517578125000003	58.427734375	1.0	0.033125	1.0
1.172607421875	2.183349609375	1.533447265625	-0.3741943359375	52.69287109375	1.0	0.033125	1.0
1.17431640625	0.62451171875	4.13720703125	0.149853515625	24.2822265625	1.0	0.04250000000000001	1.0
1.176025390625	5.315673828125	5.788818359375	-0.1812744140625	85.95947265625	1.0	0.03	1.0
1.177734375	5.001953125	4.642578125	-0.3990234375	98.76953125	1.0	0.03	1.0
1.179443359375	0.938232421875	5.669189453125	0.36672363281250003	14.28466796875	1.0	0.033125	1.0
1.18115234375	1.86962890625	2.65771484375	-0.142822265625	43.0029296875	1.0	0.033125	1.0
1.182861328125	4.070556640625	1.028076171875	0.17468261718750006	70.93017578125	1.0	0.033125	1.0
1.1845703125	1.2470703125	1.7470703125	-0.29619140625	84.267578125	1.0	0.033125	1.0
1.186279296875	4.693115234375	3.261962890625	0.2709228515625	22.63427734375	1.0	0.03	1.0
1.18798828125	3.13427734375	4.90869140625	-0.04877929687499999	50.1220703125	1.0	0.033125	1.0
1.189697265625	2.805908203125	4.079833984375	0.07360839843750006	55.90087890625	1.0	0.033125	1.0
1.19140625	3.48828125	1.44921875	-0.207421875	30.7421875	1.0	0.033125	1.0
1.193115234375	2.569091796875	2.300048828125	0.1259033203125	81.60888671875	1.0	0.033125	1.0
1.19482421875	1.62548828125	5.87060546875	-0.348486328125	64.2724609375	1.0	0.033125	1.0
1.196533203125	4.431884765625	4.377685546875	0.42956542968750006	47.55126953125	1.0	0.033125	1.0
1.1982421875	2.2529296875	3.7294921875	-0.11162109375000001	17.294921875	1.0	0.033125	1.0
1.199951171875	3.804443359375	5.342041015625	0.0230712890625	90.31005859375	1.0	0.033125	1.0
1.20166015625	5.37060546875	2.98486328125	-0.247412109375	73.8525390625	1.0	0.03	1.0
1.203369140625	0.686767578125	1.941162109375	0.3355224609375	34.27978515625	1.0	0.048750000000000016	1.0
1.205078125	0.998046875	3.490234375	0.10371093749999999	44.27734375	1.0	0.03937500000000001	1.0
1.206787109375	5.059326171875	1.821533203125	-0.0164794921875	61.04248046875	1.0	0.03	1.0
1.20849609375	4.11572265625	3.84912109375	0.24038085937500003	77.8076171875	1.0	0.033125	1.0
1.210205078125	1.941650390625	4.836669921875	-0.3280517578125	26.98486328125	1.0	0.033125	1.0
1.2119140625	4.7431640625	5.4384765625	0.19951171875	37.509765625	1.0	0.033125	1.0
1.213623046875	1.314208984375	4.570556640625	-0.11931152343750001	77.12646484375	1.0	0.033125	1.0
1.21533203125	2.88037109375	1.25634765625	0.34145507812500003	94.0673828125	1.0	0.033125	1.0
1.217041015625	3.177001953125	2.732177734375	-0.4220947265625	21.09619140625	1.0	0.033125	1.0
1.21875	3.15625	5.53125	0.42187500000000006	97.1875	1.0	0.033125	1.0
1.220458984375	2.862060546875	4.702392578125	-0.3416748046875	13.05419921875	1.0	0.033125	1.0
1.22216796875	1.29345703125	1.12451171875	0.11909179687499999	41.4208984375	1.0	0.036250000000000004	1.0
1.223876953125	4.724853515625	2.639404296875	-0.19973144531249998	69.69970703125	1.0	0.033125	1.0
1.2255859375	1.9208984375	3.2802734375	0.32783203125	85.849609375	1.0	0.033125	1.0
1.227294921875	4.097412109375	1.650634765625	-0.2406005859375	23.86474609375	1.0	0.033125	1.0
1.22900390625	5.03857421875	4.02001953125	0.016259765624999978	51.7041015625	1.0	0.033125	1.0
1.230712890625	0.979736328125	5.046630859375	-0.10393066406250001	57.13134765625	1.0	0.04562500000000001	1.0
1.232421875	0.666015625	3.509765625	-0.3357421875	67.12890625	1.0	0.058125000000000024	1.0
1.234130859375	5.352294921875	5.161376953125	0.24719238281250006	38.89404296875	1.0	0.033125	1.0
1.23583984375	3.78369140625	3.16552734375	-0.023291015625000022	11.3623046875	1.0	0.033125	1.0
1.237548828125	2.234619140625	2.160888671875	0.11140136718749999	95.53955078125	1.0	0.033125	1.0
1.2392578125	4.4111328125	1.5517578125	-0.42978515625	59.658203125	1.0	0.033125	1.0
1.240966796875	1.607177734375	2.441650390625	0.34826660156250006	54.27490234375	1.0	0.036250000000000004	1.0
1.24267578125	2.54833984375	5.72900390625	-0.12612304687499998	25.5126953125	1.0	0.033125	1.0
1.244384765625	3.469970703125	4.275146484375	0.2072021484375	87.54150390625	1.0	0.033125	1.0
1.24609375	2.82421875	1.87890625	-0.07382812500000002	45.5078125	1.0	0.033125	1.0
1.247802734375	3.155029296875	3.354736328125	0.04855957031250002	62.62451171875	1.0	0.033125	1.0
1.24951171875	4.71142578125	4.81591796875	-0.271142578125	79.0380859375	1.0	0.033125	1.0
1.251220703125	1.267822265625	3.947998046875	0.2959716796875	28.56689453125	1.0	0.04250000000000001	1.0
1.2529296875	4.0888671875	4.4716796875	-0.17490234375000002	36.279296875	1.0	0.033125	1.0
1.254638671875	1.890380859375	5.459228515625	0.14260253906250003	75.54443359375	1.0	0.033125	1.0
1.25634765625	0.95654296875	2.86767578125	-0.366943359375	92.8369140625	1.0	0.05187500000000002	1.0
1.258056640625	5.022705078125	1.198974609375	0.39880371093750006	19.51416015625	1.0	0.033125	1.0
1.259765625	5.333984375	2.357421875	0.18105468750000003	32.32421875	1.0	0.033125	1.0
1.261474609375	0.645263671875	1.313720703125	-0.1500732421875	82.83935546875	1.0	0.06750000000000003	1.0
1.26318359375	2.20166015625	4.35693359375	0.373974609375	65.8544921875	1.0	0.033125	1.0
1.264892578125	3.777587890625	5.969482421875	-0.4053955078125	48.78173828125	1.0	0.033125	1.0
1.2666015625	1.5791015625	5.2431640625	0.07998046875000003	15.712890625	1.0	0.04250000000000001	1.0
1.268310546875	4.400146484375	3.750244140625	-0.0560302734375	89.07958984375	1.0	0.033125	1.0
1.27001953125	3.46630859375	2.07666015625	0.27817382812499997	72.2705078125	1.0	0.033125	1.0
1.271728515625	2.512939453125	2.927490234375	-0.30256347656250004	33.04931640625	1.0	0.033125	1.0
1.2734375	1.1640625	2.9921875	-0.13359375	55.703125	1.0	0.05187500000000002	1.0
1.275146484375	4.619873046875	2.007080078125	0.2137939453125	50.31982421875	1.0	0.033125	1.0
1.27685546875	3.05126953125	3.66357421875	-0.436376953125	22.4365234375	1.0	0.033125	1.0
1.278564453125	2.732666015625	5.334716796875	0.35573730468750003	84.46533203125	1.0	0.033125	1.0
1.2802734375	4.9287109375	5.8974609375	-0.002636718749999989	71.083984375	1.0	0.033125	1.0
1.281982421875	0.855224609375	4.424072265625	0.08986816406250003	42.84912109375	1.0	0.06125000000000003	1.0
1.28369140625	1.79638671875	1.40283203125	-0.314208984375	14.4384765625	1.0	0.04250000000000001	1.0
1.285400390625	3.987548828125	2.273193359375	0.22653808593749997	98.61572265625	1.0	0.033125	1.0
1.287109375	3.673828125	1.283203125	0.0087890625	86.11328125	1.0	0.033125	1.0
1.288818359375	2.110107421875	2.778564453125	-0.09733886718750001	24.12841796875	1.0	0.03937500000000001	1.0
1.29052734375	0.54150390625	5.39208984375	0.321240234375	52.8466796875	1.0	0.08312500000000005	1.0
1.292236328125	5.242431640625	4.543701171875	-0.2331298828125	58.27392578125	1.0	0.033125	1.0
1.2939453125	2.4189453125	3.8564453125	0.13974609374999997	96.923828125	1.0	0.036250000000000004	1.0
1.295654296875	3.364990234375	4.902587890625	-0.22126464843750002	12.79052734375	1.0	0.033125	1.0
1.29736328125	4.30615234375	3.42431640625	0.443408203125	40.2783203125	1.0	0.033125	1.0
1.299072265625	1.477783203125	1.814208984375	-0.3623291015625	68.55712890625	1.0	0.048750000000000016	1.0
1.30078125	4.81640625	4.18359375	0.256640625	20.8984375	1.0	0.033125	1.0
1.302490234375	1.397216796875	5.815673828125	-0.2819091796875	94.26513671875	1.0	0.05187500000000002	1.0
1.30419921875	2.95361328125	2.51123046875	0.059326171875000056	76.9287109375	1.0	0.033125	1.0
1.305908203125	3.260009765625	1.487060546875	-0.03449707031249999	37.70751953125	1.0	0.033125	1.0
1.3076171875	1.0810546875	2.2451171875	0.38056640625	27.138671875	1.0	0.06125000000000003	1.0
1.309326171875	5.132568359375	3.076416015625	-0.41286621093750003	77.65380859375	1.0	0.033125	1.0
1.31103515625	4.19873046875	5.09423828125	0.188525390625	61.1962890625	1.0	0.033125	1.0
1.312744140625	2.014892578125	3.581787109375	-0.1566650390625	44.12353515625	1.0	0.04250000000000001	1.0
1.314453125	2.326171875	4.974609375	-0.3884765625	34.43359375	1.0	0.03937500000000001	1.0
1.316162109375	3.887451171875	4.087158203125	0.41945800781250003	73.69873046875	1.0	0.033125	1.0
1.31787109375	5.44384765625	1.73974609375	-0.195556640625	90.4638671875	1.0	0.033125	1.0
1.319580078125	0.769775390625	3.196044921875	0.1641357421875	17.14111328125	1.0	0.07375000000000004	1.0
1.3212890625	3.5712890625	2.7041015625	-0.26455078125	47.353515625	1.0	0.033125	1.0
1.322998046875	2.642333984375	1.054931640625	0.2885009765625	64.47021484375	1.0	0.03937500000000001	1.0
1.32470703125	1.70849609375	4.61572265625	-0.06635742187499999	81.4111328125	1.0	0.048750000000000016	1.0
1.326416015625	4.505126953125	5.622802734375	0.04196777343750002	30.93994140625	1.0	0.033125	1.0
1.328125	1.828125	4.515625	0.04218749999999999	22.65625	1.0	0.048750000000000016	1.0
1.329833984375	4.033935546875	5.405517578125	-0.07448730468749998	84.77294921875	1.0	0.033125	1.0
1.33154296875	4.96533203125	2.76513671875	0.30190429687500003	56.8896484375	1.0	0.033125	1.0
1.333251953125	0.896728515625	1.311279296875	-0.2700439453125	51.41845703125	1.0	0.07375000000000004	1.0
1.3349609375	3.0927734375	1.7958984375	0.14501953125000006	14.130859375	1.0	0.036250000000000004	1.0
1.336669921875	2.769287109375	3.447509765625	-0.1702880859375	98.39599609375	1.0	0.03937500000000001	1.0
1.33837890625	1.21044921875	4.87939453125	0.395947265625	69.9853515625	1.0	0.06125000000000003	1.0
1.340087890625	4.651611328125	3.874755859375	-0.3711181640625	41.66259765625	1.0	0.033125	1.0
1.341796875	4.337890625	5.306640625	-0.15292968750000002	54.47265625	1.0	0.033125	1.0
1.343505859375	1.524169921875	3.677001953125	0.17687988281250006	59.98779296875	1.0	0.05500000000000002	1.0
1.34521484375	2.45556640625	1.99365234375	-0.40297851562500003	88.7060546875	1.0	0.04250000000000001	1.0
1.346923828125	3.406494140625	3.020263671875	0.3785888671875	26.63330078125	1.0	0.036250000000000004	1.0
1.3486328125	0.5830078125	2.2548828125	-0.05009765625000001	38.564453125	1.0	0.09562500000000006	1.0
1.350341796875	5.279052734375	1.426025390625	0.08107910156250003	66.93115234375	1.0	0.033125	1.0
1.35205078125	3.72021484375	4.40087890625	-0.308935546875	94.4189453125	1.0	0.033125	1.0
1.353759765625	2.141845703125	5.915771484375	0.2775146484375	10.19775390625	1.0	0.048750000000000016	1.0
1.35546875	4.15234375	3.20703125	-0.341015625	75.0390625	1.0	0.033125	1.0
1.357177734375	1.983154296875	1.714111328125	0.42824707031250003	35.90576171875	1.0	0.05187500000000002	1.0
1.35888671875	1.03955078125	4.11279296875	-0.200830078125	18.5693359375	1.0	0.07062500000000003	1.0
1.360595703125	5.095947265625	4.963623046875	0.11315917968750006	91.84814453125	1.0	0.033125	1.0
1.3623046875	2.9169921875	5.6435546875	-0.24521484375	62.998046875	1.0	0.04250000000000001	1.0
1.364013671875	3.218505859375	4.599853515625	0.32541503906249997	46.01318359375	1.0	0.03937500000000001	1.0
1.36572265625	4.78466796875	1.07080078125	-0.09975585937499998	29.5556640625	1.0	0.033125	1.0
1.367431640625	1.350830078125	2.683349609375	0.01911621093749999	79.98291015625	1.0	0.06437500000000003	1.0
1.369140625	1.662109375	1.498046875	0.25136718750000003	89.98046875	1.0	0.058125000000000024	1.0
1.370849609375	4.473388671875	2.485595703125	-0.3328857421875	16.74560546875	1.0	0.033125	1.0
1.37255859375	3.52978515625	5.84130859375	0.10678710937499997	33.5107421875	1.0	0.03937500000000001	1.0
1.374267578125	2.605712890625	4.172607421875	-0.02570800781249999	72.68798828125	1.0	0.04562500000000001	1.0
1.3759765625	5.4072265625	3.6025390625	0.34716796875000006	81.806640625	1.0	0.033125	1.0
1.377685546875	0.728271484375	5.078369140625	-0.4357177734375	31.42333984375	1.0	0.08937500000000005	1.0
1.37939453125	2.29443359375	3.09228515625	0.20786132812499997	48.3642578125	1.0	0.048750000000000016	1.0
1.381103515625	3.841064453125	2.224365234375	-0.1197509765625	65.39306640625	1.0	0.036250000000000004	1.0
1.3828125	5.1484375	2.1328125	-0.28828125000000004	43.046875	1.0	0.033125	1.0
1.384521484375	1.104248046875	3.178955078125	0.25598144531250006	71.41357421875	1.0	0.07375000000000004	1.0
1.38623046875	2.03564453125	5.14794921875	-0.028564453125	99.7802734375	1.0	0.05500000000000002	1.0
1.387939453125	4.217041015625	3.537841796875	0.060424804687500056	15.55908203125	1.0	0.036250000000000004	1.0
1.3896484375	1.4130859375	4.2568359375	-0.41044921875	49.990234375	1.0	0.06750000000000003	1.0
1.391357421875	4.839599609375	5.752197265625	0.3851806640625	55.50537109375	1.0	0.033125	1.0
1.39306640625	3.28076171875	2.41845703125	-0.15952148437500002	83.3447265625	1.0	0.04250000000000001	1.0
1.394775390625	2.971923828125	1.570068359375	0.18435058593750003	21.27197265625	1.0	0.04562500000000001	1.0
1.396484375	2.658203125	2.611328125	0.41660156249999997	11.58203125	1.0	0.048750000000000016	1.0
1.398193359375	3.594482421875	1.137939453125	-0.3926513671875	95.84716796875	1.0	0.04250000000000001	1.0
1.39990234375	4.52587890625	4.68896484375	0.166552734375	68.3154296875	1.0	0.036250000000000004	1.0
1.401611328125	1.726806640625	5.559326171875	-0.19094238281249998	39.99267578125	1.0	0.06125000000000003	1.0
1.4033203125	3.9033203125	5.0283203125	0.29443359375000006	25.205078125	1.0	0.03937500000000001	1.0
1.405029296875	2.349365234375	4.043212890625	-0.2634521484375	87.32177734375	1.0	0.05187500000000002	1.0
1.40673828125	0.79052734375	1.62744140625	0.03559570312499999	58.5595703125	1.0	0.09250000000000005	1.0
1.408447265625	5.462158203125	3.298583984375	-0.0670166015625	53.08837890625	1.0	0.033125	1.0
1.41015625	0.83203125	5.98046875	0.21445312499999997	78.5546875	1.0	0.09250000000000005	1.0
1.411865234375	4.912841796875	4.331298828125	-0.12722167968749998	28.17138671875	1.0	0.036250000000000004	1.0
1.41357421875	3.96923828125	1.33935546875	0.35463867187500003	44.5849609375	1.0	0.03937500000000001	1.0
1.415283203125	1.775634765625	2.346435546875	-0.4423095703125	61.61376953125	1.0	0.06437500000000003	1.0
1.4169921875	4.5966796875	2.9482421875	0.08525390625000001	93.232421875	1.0	0.036250000000000004	1.0
1.418701171875	1.148193359375	2.060791015625	-0.005053710937500011	19.99755859375	1.0	0.08312500000000005	1.0
1.42041015625	2.71435546875	3.76611328125	0.23071289062500006	37.2900390625	1.0	0.05187500000000002	1.0
1.422119140625	3.030517578125	5.222412109375	-0.31135253906250004	76.46728515625	1.0	0.048750000000000016	1.0
1.423828125	3.341796875	3.958984375	-0.09316406249999998	63.96484375	1.0	0.04562500000000001	1.0
1.425537109375	2.403076171875	4.790283203125	0.011645507812500011	46.97998046875	1.0	0.05500000000000002	1.0
1.42724609375	1.45947265625	3.38037109375	-0.23774414062500002	29.9951171875	1.0	0.07062500000000003	1.0
1.428955078125	4.285400390625	1.867919921875	0.31882324218749997	80.42236328125	1.0	0.03937500000000001	1.0
1.4306640625	2.0869140625	1.2197265625	-0.22236328125000002	74.072265625	1.0	0.06125000000000003	1.0
1.432373046875	3.657958984375	2.851806640625	0.13381347656250003	34.93896484375	1.0	0.04562500000000001	1.0
1.43408203125	5.22412109375	5.47509765625	-0.361669921875	18.1298828125	1.0	0.036250000000000004	1.0
1.435791015625	0.520751953125	4.450927734375	0.4497802734375	91.40869140625	1.0	0.12375000000000008	1.0
1.4375	5.1875	3.8125	-0.16875	71.875	1.0	0.036250000000000004	1.0
1.439208984375	0.518310546875	4.858642578125	0.1927001953125	32.74169921875	1.0	0.12375000000000008	1.0
1.44091796875	2.07470703125	3.46826171875	-0.415283203125	16.1083984375	1.0	0.06125000000000003	1.0
1.442626953125	3.631103515625	1.858154296875	0.39089355468750003	89.38720703125	1.0	0.04562500000000001	1.0
1.4443359375	1.4521484375	1.2490234375	-0.03779296874999999	66.162109375	1.0	0.07375000000000004	1.0
1.446044921875	4.253662109375	2.744384765625	0.06877441406250001	49.17724609375	1.0	0.04250000000000001	1.0
1.44775390625	3.31982421875	5.42626953125	-0.293115234375	32.0166015625	1.0	0.048750000000000016	1.0
1.449462890625	2.385986328125	4.577880859375	0.26169433593749997	82.44384765625	1.0	0.058125000000000024	1.0
1.451171875	2.697265625	5.853515625	0.029882812500000022	92.44140625	1.0	0.05500000000000002	1.0
1.452880859375	3.008544921875	4.380126953125	-0.06218261718750001	19.20654296875	1.0	0.05187500000000002	1.0
1.45458984375	4.56494140625	1.44677734375	0.286083984375	36.6748046875	1.0	0.04250000000000001	1.0
1.456298828125	1.140869140625	2.317138671875	-0.25422363281250004	75.85205078125	1.0	0.08625000000000005	1.0
1.4580078125	3.9423828125	2.9580078125	0.16083984375	79.345703125	1.0	0.04562500000000001	1.0
1.459716796875	1.763427734375	1.972900390625	-0.1861083984375	28.96240234375	1.0	0.07062500000000003	1.0
1.46142578125	0.82958984375	3.69775390625	0.408251953125	45.2001953125	1.0	0.10187500000000006	1.0
1.463134765625	4.876220703125	5.368896484375	-0.3834228515625	62.22900390625	1.0	0.03937500000000001	1.0
1.46484375	0.79296875	2.66015625	0.235546875	25.8203125	1.0	0.10500000000000007	1.0
1.466552734375	5.498779296875	1.010986328125	-0.3170654296875	87.93701171875	1.0	0.03937500000000001	1.0
1.46826171875	3.93017578125	4.65966796875	0.09448242187500006	59.3505859375	1.0	0.04562500000000001	1.0
1.469970703125	2.361572265625	5.666748046875	-0.013403320312500022	53.87939453125	1.0	0.06125000000000003	1.0
1.4716796875	4.5576171875	4.9404296875	0.35947265624999997	10.966796875	1.0	0.04250000000000001	1.0
1.473388671875	1.734130859375	4.052978515625	-0.44802246093750003	95.23193359375	1.0	0.07375000000000004	1.0
1.47509765625	2.67529296875	1.77392578125	0.223681640625	67.5244140625	1.0	0.058125000000000024	1.0
1.476806640625	3.616455078125	3.230224609375	-0.1355712890625	39.20166015625	1.0	0.048750000000000016	1.0
1.478515625	3.302734375	2.201171875	-0.3533203125	52.01171875	1.0	0.05187500000000002	1.0
1.480224609375	2.989013671875	3.032470703125	0.44055175781250006	57.52685546875	1.0	0.05500000000000002	1.0
1.48193359375	1.42041015625	5.13818359375	-0.216650390625	85.5419921875	1.0	0.08312500000000005	1.0
1.483642578125	4.871337890625	3.625732421875	0.1289794921875	23.46923828125	1.0	0.04250000000000001	1.0
1.4853515625	2.0478515625	4.1494140625	-0.22939453125	41.025390625	1.0	0.06750000000000003	1.0
1.487060546875	4.243896484375	5.781494140625	0.30959472656250003	69.39208984375	1.0	0.04562500000000001	1.0
1.48876953125	5.18505859375	2.54541015625	-0.08745117187500001	97.5830078125	1.0	0.04250000000000001	1.0
1.490478515625	1.106689453125	1.521240234375	0.006811523437500022	13.36181640625	1.0	0.09250000000000005	1.0
1.4921875	2.2578125	1.5859375	0.40078125000000003	81.015625	1.0	0.06437500000000003	1.0
1.493896484375	3.838623046875	2.475830078125	-0.3768310546875	30.63232421875	1.0	0.048750000000000016	1.0
1.49560546875	5.39501953125	5.69482421875	0.154248046875	47.7490234375	1.0	0.04250000000000001	1.0
1.497314453125	0.701416015625	4.240966796875	-0.1786376953125	64.77783203125	1.0	0.12062500000000008	1.0
1.4990234375	3.5224609375	3.5537109375	0.30673828124999997	90.771484375	1.0	0.05187500000000002	1.0
1.500732421875	2.573974609375	5.205322265625	-0.2757568359375	17.53662109375	1.0	0.06125000000000003	1.0
1.50244140625	1.64013671875	3.12158203125	0.05141601562500003	34.1259765625	1.0	0.08312500000000005	1.0
1.504150390625	4.456298828125	2.116943359375	-0.08283691406249999	73.30322265625	1.0	0.04562500000000001	1.0
1.505859375	4.767578125	3.314453125	-0.3005859375	60.80078125	1.0	0.04562500000000001	1.0
1.507568359375	1.328857421875	1.684814453125	0.26828613281249997	43.81591796875	1.0	0.08937500000000005	1.0
1.50927734375	2.88525390625	3.98583984375	-0.04438476562499999	27.5341796875	1.0	0.058125000000000024	1.0
1.510986328125	3.211181640625	5.012451171875	0.07624511718749999	77.96142578125	1.0	0.05500000000000002	1.0
1.5126953125	1.0126953125	5.5751953125	-0.39462890625	77.236328125	1.0	0.10187500000000006	1.0
1.514404296875	5.083740234375	4.746337890625	0.36936035156249997	38.10302734375	1.0	0.04562500000000001	1.0
1.51611328125	4.14990234375	1.08056640625	-0.147216796875	20.5908203125	1.0	0.048750000000000016	1.0
1.517822265625	1.946533203125	2.595458984375	0.1720458984375	93.86962890625	1.0	0.07375000000000004	1.0
1.51953125	3.72265625	5.27734375	-0.10898437500000002	40.5859375	1.0	0.05187500000000002	1.0
1.521240234375	2.178466796875	3.784423828125	0.0274658203125	68.95263671875	1.0	0.07062500000000003	1.0
1.52294921875	0.60986328125	2.04248046875	-0.250048828125	96.6162109375	1.0	0.1362500000000001	1.0
1.524658203125	5.291259765625	2.893310546875	0.3311279296875	12.39501953125	1.0	0.04562500000000001	1.0
1.5263671875	2.4873046875	2.4013671875	-0.21005859375	52.451171875	1.0	0.06750000000000003	1.0
1.528076171875	3.413818359375	1.357666015625	0.12150878906250001	57.96630859375	1.0	0.05500000000000002	1.0
1.52978515625	4.35498046875	4.31298828125	-0.345849609375	86.5087890625	1.0	0.048750000000000016	1.0
1.531494140625	1.546142578125	5.925537109375	0.43395996093750006	24.43603515625	1.0	0.08625000000000005	1.0
1.533203125	1.232421875	4.505859375	0.20214843750000006	14.74609375	1.0	0.09562500000000006	1.0
1.534912109375	4.668701171875	5.493408203125	-0.11491699218750001	99.01123046875	1.0	0.048750000000000016	1.0
1.53662109375	3.10009765625	2.83349609375	0.338818359375	70.7763671875	1.0	0.06125000000000003	1.0
1.538330078125	2.801025390625	1.164794921875	-0.4264892578125	42.45361328125	1.0	0.06437500000000003	1.0
1.5400390625	4.9775390625	1.9228515625	0.10107421875000006	22.041015625	1.0	0.048750000000000016	1.0
1.541748046875	0.923583984375	3.398681640625	-0.0208740234375	84.15771484375	1.0	0.11437500000000007	1.0
1.54345703125	1.86474609375	4.77197265625	0.24301757812499997	56.0986328125	1.0	0.08312500000000005	1.0
1.545166015625	4.036376953125	3.904052734375	-0.3236572265625	50.62744140625	1.0	0.05187500000000002	1.0
1.546875	1.671875	4.984375	-0.32343750000000004	47.96875	1.0	0.08312500000000005	1.0
1.548583984375	4.502685546875	3.999267578125	0.23488769531250003	65.08544921875	1.0	0.05187500000000002	1.0
1.55029296875	3.55908203125	1.67138671875	-0.007470703124999978	82.2021484375	1.0	0.058125000000000024	1.0
1.552001953125	2.615478515625	3.342529296875	0.09558105468750006	31.73095703125	1.0	0.06750000000000003	1.0
1.5537109375	5.4365234375	2.5771484375	-0.44560546875	33.818359375	1.0	0.04562500000000001	1.0
1.555419921875	0.738037109375	1.103759765625	0.3640869140625	73.08349609375	1.0	0.1331250000000001	1.0
1.55712890625	2.30419921875	4.72314453125	-0.138427734375	89.6728515625	1.0	0.07375000000000004	1.0
1.558837890625	3.870361328125	5.593505859375	0.21950683593750003	16.35009765625	1.0	0.05500000000000002	1.0
1.560546875	4.181640625	4.212890625	0.4376953125	29.16015625	1.0	0.05500000000000002	1.0
1.562255859375	1.992919921875	5.708251953125	-0.3574951171875	79.67529296875	1.0	0.08312500000000005	1.0
1.56396484375	1.04931640625	2.46240234375	0.131396484375	63.3935546875	1.0	0.11125000000000007	1.0
1.565673828125	5.125244140625	1.614013671875	-0.2120361328125	46.32080078125	1.0	0.048750000000000016	1.0
1.5673828125	2.9267578125	2.0986328125	0.31552734374999997	18.876953125	1.0	0.06437500000000003	1.0
1.569091796875	3.247802734375	3.144775390625	-0.2282958984375	92.24365234375	1.0	0.06125000000000003	1.0
1.57080078125	4.81396484375	5.18212890625	0.0004394531249999889	74.7314453125	1.0	0.05187500000000002	1.0
1.572509765625	1.360595703125	3.572021484375	-0.08811035156250002	35.51025390625	1.0	0.09875000000000006	1.0
1.57421875	4.30859375	1.17578125	0.19335937500000006	94.7265625	1.0	0.05500000000000002	1.0
1.575927734375	1.514404296875	2.807861328125	-0.16237792968749998	10.59326171875	1.0	0.09250000000000005	1.0
1.57763671875	2.44580078125	5.51904296875	0.38979492187500003	38.2568359375	1.0	0.07375000000000004	1.0
1.579345703125	3.377197265625	4.494873046875	-0.4212158203125	66.53564453125	1.0	0.06125000000000003	1.0
1.5810546875	0.5732421875	3.9248046875	0.06416015624999999	88.310546875	1.0	0.1550000000000001	1.0
1.582763671875	5.249755859375	4.756103515625	-0.04020996093750001	26.32568359375	1.0	0.048750000000000016	1.0
1.58447265625	3.69091796875	3.41455078125	0.26586914062500006	54.8681640625	1.0	0.06125000000000003	1.0
1.586181640625	2.132080078125	1.902099609375	-0.2902587890625	60.29541015625	1.0	0.08312500000000005	1.0
1.587890625	1.818359375	2.904296875	-0.05800781249999998	70.29296875	1.0	0.08625000000000005	1.0
1.589599609375	4.004638671875	2.016845703125	0.03273925781249998	42.05810546875	1.0	0.058125000000000024	1.0
1.59130859375	4.93603515625	3.81005859375	-0.258837890625	13.8232421875	1.0	0.05187500000000002	1.0
1.593017578125	0.886962890625	5.266357421875	0.28366699218749997	98.00048828125	1.0	0.12687500000000007	1.0
1.5947265625	3.0634765625	5.9462890625	-0.18720703125	56.494140625	1.0	0.06750000000000003	1.0
1.596435546875	2.759521484375	4.297119140625	0.15490722656250006	51.11083984375	1.0	0.07062500000000003	1.0
1.59814453125	1.20068359375	1.37353515625	-0.382763671875	23.0517578125	1.0	0.10812500000000007	1.0
1.599853515625	4.622314453125	2.380615234375	0.4146240234375	85.08056640625	1.0	0.05500000000000002	1.0
1.6015625	3.4296875	2.2890625	0.021093750000000022	17.734375	1.0	0.06437500000000003	1.0
1.603271484375	2.510498046875	1.460205078125	-0.10964355468749998	91.10107421875	1.0	0.07375000000000004	1.0
1.60498046875	1.56689453125	4.36669921875	0.33706054687500003	74.4677734375	1.0	0.09562500000000006	1.0
1.606689453125	4.373291015625	5.881591796875	-0.2489501953125	35.24658203125	1.0	0.058125000000000024	1.0
1.6083984375	2.1943359375	5.3505859375	0.12392578125000003	30.302734375	1.0	0.08312500000000005	1.0
1.610107421875	3.745849609375	3.720947265625	-0.2054443359375	80.81787109375	1.0	0.06125000000000003	1.0
1.61181640625	5.31201171875	1.94970703125	0.431103515625	63.6572265625	1.0	0.05187500000000002	1.0
1.613525390625	0.628173828125	2.976318359375	-0.3500244140625	46.58447265625	1.0	0.1550000000000001	1.0
1.615234375	0.939453125	1.830078125	-0.11777343750000002	36.89453125	1.0	0.12687500000000007	1.0
1.616943359375	5.000732421875	3.481689453125	0.19797363281249997	76.15966796875	1.0	0.05500000000000002	1.0
1.61865234375	4.05712890625	4.84521484375	-0.424072265625	93.6279296875	1.0	0.06125000000000003	1.0
1.620361328125	1.883056640625	3.840576171875	0.3434326171875	20.30517578125	1.0	0.08937500000000005	1.0
1.6220703125	4.6845703125	4.5595703125	-0.014941406250000011	44.892578125	1.0	0.05500000000000002	1.0
1.623779296875	1.255615234375	5.449462890625	0.10217285156250006	62.00927734375	1.0	0.11125000000000007	1.0
1.62548828125	2.82177734375	2.72119140625	-0.330029296875	78.2470703125	1.0	0.07375000000000004	1.0
1.627197265625	3.118408203125	1.267333984375	0.2423583984375	27.77587890625	1.0	0.07062500000000003	1.0
1.62890625	2.55078125	3.63671875	-0.376171875	58.8671875	1.0	0.08312500000000005	1.0
1.630615234375	3.506591796875	5.112548828125	0.4071533203125	53.48388671875	1.0	0.06750000000000003	1.0
1.63232421875	4.43798828125	3.05810546875	-0.179736328125	24.8974609375	1.0	0.058125000000000024	1.0
1.634033203125	1.619384765625	2.190185546875	0.14831542968750006	86.92626953125	1.0	0.09875000000000006	1.0
1.6357421875	3.8154296875	1.5419921875	-0.28037109375	67.919921875	1.0	0.06437500000000003	1.0
1.637451171875	2.241943359375	2.529541015625	0.30432128906250006	39.68505859375	1.0	0.08312500000000005	1.0
1.63916015625	0.68310546875	5.79736328125	-0.07866210937500001	11.9775390625	1.0	0.1581250000000001	1.0
1.640869140625	5.374267578125	4.128662109375	0.05427246093749999	96.15478515625	1.0	0.05500000000000002	1.0
1.642578125	5.060546875	5.677734375	0.27246093750000006	83.65234375	1.0	0.05500000000000002	1.0
1.644287109375	0.996826171875	4.634033203125	-0.2977294921875	21.66748046875	1.0	0.1331250000000001	1.0
1.64599609375	1.92822265625	1.03662109375	0.07163085937499997	49.6826171875	1.0	0.09250000000000005	1.0
1.647705078125	4.129150390625	2.649169921875	-0.04680175781250001	55.10986328125	1.0	0.06125000000000003	1.0
1.6494140625	1.3056640625	3.2509765625	0.36826171874999997	99.384765625	1.0	0.11125000000000007	1.0
1.651123046875	4.751708984375	1.758056640625	-0.4005615234375	15.25146484375	1.0	0.058125000000000024	1.0
1.65283203125	3.19287109375	4.06884765625	0.17270507812499997	43.4423828125	1.0	0.07062500000000003	1.0
1.654541015625	2.864501953125	4.919677734375	-0.14084472656250002	71.72119140625	1.0	0.07687500000000004	1.0
1.65625	2.84375	3.34375	0.14062500000000006	35.3125	1.0	0.07687500000000004	1.0
1.657958984375	3.174560546875	1.889892578125	-0.1729248046875	74.92919921875	1.0	0.07375000000000004	1.0
1.65966796875	4.73095703125	3.93701171875	0.400341796875	92.0458984375	1.0	0.058125000000000024	1.0
1.661376953125	1.287353515625	4.826904296875	-0.3684814453125	19.07470703125	1.0	0.11437500000000007	1.0
1.6630859375	4.1083984375	5.4677734375	0.04658203124999999	46.474609375	1.0	0.06437500000000003	1.0
1.664794921875	1.909912109375	4.463134765625	-0.07185058593749999	63.23974609375	1.0	0.09562500000000006	1.0
1.66650390625	0.97607421875	1.20751953125	0.29750976562500003	79.8291015625	1.0	0.1331250000000001	1.0
1.668212890625	5.042236328125	2.859130859375	-0.2726806640625	29.00634765625	1.0	0.058125000000000024	1.0
1.669921875	5.353515625	1.322265625	-0.05449218750000001	16.50390625	1.0	0.05500000000000002	1.0
1.671630859375	0.664794921875	2.348876953125	0.07844238281249999	89.51904296875	1.0	0.16437500000000013	1.0
1.67333984375	2.22119140625	5.97802734375	-0.304541015625	73.2373046875	1.0	0.08937500000000005	1.0
1.675048828125	3.797119140625	4.348388671875	0.28015136718750006	33.66455078125	1.0	0.06750000000000003	1.0
1.6767578125	1.5986328125	3.7392578125	-0.14853515625000002	31.533203125	1.0	0.10500000000000007	1.0
1.678466796875	4.419677734375	5.254150390625	0.1795166015625	82.39990234375	1.0	0.06125000000000003	1.0
1.68017578125	3.48583984375	2.91650390625	-0.40737304687500003	64.8876953125	1.0	0.07062500000000003	1.0
1.681884765625	2.532470703125	2.087646484375	0.37595214843749997	48.16650390625	1.0	0.08312500000000005	1.0
1.68359375	3.13671875	4.69140625	-0.242578125	84.8828125	1.0	0.07375000000000004	1.0
1.685302734375	2.842529296875	5.542236328125	0.32980957031249997	23.24951171875	1.0	0.08312500000000005	1.0
1.68701171875	1.27392578125	2.62841796875	-0.10239257812500002	50.9130859375	1.0	0.12062500000000008	1.0
1.688720703125	4.705322265625	1.135498046875	0.014721679687499989	56.69189453125	1.0	0.06125000000000003	1.0
1.6904296875	1.9013671875	1.6591796875	-0.34365234375	98.154296875	1.0	0.09875000000000006	1.0
1.692138671875	4.077880859375	3.271728515625	0.42385253906250003	13.66943359375	1.0	0.06750000000000003	1.0
1.69384765625	5.01904296875	5.05517578125	-0.198193359375	42.2119140625	1.0	0.06125000000000003	1.0
1.695556640625	0.960205078125	4.011474609375	0.11755371093750006	70.13916015625	1.0	0.13937500000000008	1.0
1.697265625	0.646484375	5.169921875	0.3498046875	60.44921875	1.0	0.1706250000000001	1.0
1.698974609375	5.332763671875	3.501220703125	-0.4313232421875	54.71435546875	1.0	0.058125000000000024	1.0
1.70068359375	3.76416015625	2.16943359375	0.20522460937500003	26.4794921875	1.0	0.07062500000000003	1.0
1.702392578125	2.215087890625	3.156982421875	-0.1241455078125	88.15673828125	1.0	0.09250000000000005	1.0
1.7041015625	4.3916015625	2.4306640625	0.24873046875	66.337890625	1.0	0.06437500000000003	1.0
1.705810546875	1.587646484375	1.562744140625	-0.3372802734375	38.45458984375	1.0	0.10812500000000007	1.0
1.70751953125	2.52880859375	4.26416015625	0.10942382812500001	10.3955078125	1.0	0.08625000000000005	1.0
1.709228515625	3.450439453125	5.739990234375	-0.02131347656249999	94.92431640625	1.0	0.07375000000000004	1.0
1.7109375	4.6015625	5.8046875	-0.41484375	27.578125	1.0	0.06437500000000003	1.0
1.712646484375	1.182373046875	4.194580078125	0.38254394531249997	78.44482421875	1.0	0.1331250000000001	1.0
1.71435546875	2.73876953125	1.47607421875	-0.15512695312500002	61.8115234375	1.0	0.08312500000000005	1.0
1.716064453125	3.045166015625	2.522216796875	0.18698730468749997	45.09033203125	1.0	0.08312500000000005	1.0
1.7177734375	0.8662109375	3.0849609375	-0.28388671875000004	20.458984375	1.0	0.1518750000000001	1.0
1.719482421875	4.917724609375	2.236572265625	0.2586181640625	93.47412109375	1.0	0.06125000000000003	1.0
1.72119140625	3.98388671875	3.59033203125	-0.032958984375	76.3134765625	1.0	0.07062500000000003	1.0
1.722900390625	1.800048828125	5.085693359375	0.05778808593750001	36.74072265625	1.0	0.10500000000000007	1.0
1.724609375	2.111328125	4.095703125	0.29003906250000006	46.73828125	1.0	0.09562500000000006	1.0
1.726318359375	3.672607421875	4.966064453125	-0.2660888671875	63.50341796875	1.0	0.07375000000000004	1.0
1.72802734375	5.22900390625	3.20458984375	0.03999023437499999	80.9716796875	1.0	0.06125000000000003	1.0
1.729736328125	0.554931640625	1.731201171875	-0.06437988281250001	30.14892578125	1.0	0.19250000000000014	1.0
1.7314453125	3.3564453125	1.0439453125	0.42099609374999997	35.048828125	1.0	0.08312500000000005	1.0
1.733154296875	2.427490234375	2.715087890625	-0.3900146484375	74.66552734375	1.0	0.09250000000000005	1.0
1.73486328125	1.49365234375	5.61181640625	0.162158203125	90.9033203125	1.0	0.11750000000000008	1.0
1.736572265625	4.290283203125	4.626708984375	-0.19357910156250002	17.93212890625	1.0	0.06750000000000003	1.0
1.73828125	1.37890625	1.99609375	0.08789062500000006	71.5234375	1.0	0.12375000000000008	1.0
1.739990234375	4.834716796875	3.003173828125	-0.0006591796875000111	43.64013671875	1.0	0.06437500000000003	1.0
1.74169921875	3.26611328125	5.32373046875	0.228076171875	15.0537109375	1.0	0.08312500000000005	1.0
1.743408203125	2.947509765625	3.674560546875	-0.31574707031250004	99.58251953125	1.0	0.08312500000000005	1.0
1.7451171875	5.1435546875	4.4326171875	0.21181640625000003	55.263671875	1.0	0.06437500000000003	1.0
1.746826171875	1.070068359375	5.888916015625	-0.13161621093749998	49.52880859375	1.0	0.13937500000000008	1.0
1.74853515625	2.01123046875	2.28173828125	0.35727539062499997	21.8212890625	1.0	0.10187500000000006	1.0
1.750244140625	4.202392578125	1.394287109375	-0.4379150390625	83.49853515625	1.0	0.07062500000000003	1.0
1.751953125	3.888671875	2.787109375	-0.2197265625	96.30859375	1.0	0.07375000000000004	1.0
1.753662109375	2.324951171875	1.274658203125	0.13820800781250003	11.82373046875	1.0	0.09562500000000006	1.0
1.75537109375	0.75634765625	4.55224609375	-0.364306640625	39.8388671875	1.0	0.1706250000000001	1.0
1.757080078125	5.457275390625	5.383544921875	0.4453857421875	67.76611328125	1.0	0.06125000000000003	1.0
1.7587890625	2.6337890625	4.8916015625	-0.09580078125000002	86.728515625	1.0	0.08937500000000005	1.0
1.760498046875	3.579833984375	3.867431640625	0.007250976562500011	25.09521484375	1.0	0.08312500000000005	1.0
1.76220703125	4.52099609375	1.80322265625	-0.235107421875	53.2861328125	1.0	0.06750000000000003	1.0
1.763916015625	1.692626953125	3.435302734375	0.32321777343749997	59.06494140625	1.0	0.11437500000000007	1.0
1.765625	4.015625	1.703125	0.3234375	62.03125	1.0	0.07375000000000004	1.0
1.767333984375	1.846435546875	3.218017578125	-0.24323730468750002	45.39794921875	1.0	0.10812500000000007	1.0
1.76904296875	0.90283203125	4.95263671875	0.020654296874999978	28.7646484375	1.0	0.1581250000000001	1.0
1.770751953125	4.959228515625	4.123779296875	-0.10129394531250002	79.54345703125	1.0	0.06750000000000003	1.0
1.7724609375	2.7802734375	4.6083984375	0.42626953125000006	76.005859375	1.0	0.08937500000000005	1.0
1.774169921875	3.081787109375	5.635009765625	-0.3390380859375	36.52099609375	1.0	0.08625000000000005	1.0
1.77587890625	4.64794921875	2.69189453125	0.11469726562499999	19.3603515625	1.0	0.06750000000000003	1.0
1.777587890625	1.214111328125	1.062255859375	-0.2023681640625	92.28759765625	1.0	0.1362500000000001	1.0
1.779296875	1.525390625	2.494140625	-0.4341796875	82.59765625	1.0	0.12062500000000008	1.0
1.781005859375	4.336669921875	1.489501953125	0.3456298828125	31.86279296875	1.0	0.07062500000000003	1.0
1.78271484375	3.39306640625	4.18115234375	-0.12172851562499998	49.3310546875	1.0	0.08312500000000005	1.0
1.784423828125	2.468994140625	5.832763671875	0.20983886718750006	66.00830078125	1.0	0.09562500000000006	1.0
1.7861328125	5.2705078125	5.0673828125	-0.33134765625	89.189453125	1.0	0.06437500000000003	1.0
1.787841796875	0.591552734375	3.613525390625	0.2498291015625	16.30615234375	1.0	0.19875000000000015	1.0
1.78955078125	2.15771484375	2.21337890625	-0.027685546875000022	32.5439453125	1.0	0.10500000000000007	1.0
1.791259765625	3.704345703125	3.103271484375	0.10876464843750006	72.07275390625	1.0	0.08312500000000005	1.0
1.79296875	1.96484375	5.39453125	-0.17226562499999998	13.1640625	1.0	0.10812500000000007	1.0
1.794677734375	4.170654296875	4.526611328125	0.14699707031250003	97.78076171875	1.0	0.07375000000000004	1.0
1.79638671875	5.10205078125	1.30029296875	-0.369580078125	69.1943359375	1.0	0.06750000000000003	1.0
1.798095703125	1.033447265625	2.776123046875	0.39440917968750006	41.22314453125	1.0	0.1518750000000001	1.0
1.7998046875	3.2294921875	3.4560546875	-0.07646484375000001	23.623046875	1.0	0.08625000000000005	1.0
1.801513671875	2.906005859375	1.787353515625	0.04416503906250002	85.38818359375	1.0	0.08937500000000005	1.0
1.80322265625	1.34716796875	3.88330078125	-0.26850585937500004	57.6806640625	1.0	0.1331250000000001	1.0
1.804931640625	4.788330078125	4.870849609375	0.3003662109375	51.85791015625	1.0	0.07062500000000003	1.0
1.806640625	4.474609375	3.685546875	0.08261718749999997	39.35546875	1.0	0.07375000000000004	1.0
1.808349609375	1.660888671875	5.298095703125	-0.0516357421875	67.37060546875	1.0	0.12062500000000008	1.0
1.81005859375	2.59228515625	3.02880859375	0.27553710937500003	95.3857421875	1.0	0.09562500000000006	1.0
1.811767578125	3.543212890625	1.985107421875	-0.30695800781250004	10.81298828125	1.0	0.08312500000000005	1.0
1.8134765625	0.7197265625	1.4150390625	0.17841796875	53.681640625	1.0	0.18625000000000014	1.0
1.815185546875	5.415771484375	2.265869140625	-0.1544677734375	59.54833984375	1.0	0.06750000000000003	1.0
1.81689453125	3.85693359375	5.90478515625	0.37661132812500003	87.7392578125	1.0	0.08312500000000005	1.0
1.818603515625	2.278564453125	4.411865234375	-0.4010009765625	26.01806640625	1.0	0.10500000000000007	1.0
1.8203125	1.0859375	4.3203125	-0.007031249999999989	93.671875	1.0	0.1518750000000001	1.0
1.822021484375	5.166748046875	5.991455078125	0.08723144531249999	20.78857421875	1.0	0.06750000000000003	1.0
1.82373046875	4.22314453125	2.33544921875	-0.309814453125	37.9052734375	1.0	0.07687500000000004	1.0
1.825439453125	2.029541015625	1.350341796875	0.2291748046875	77.43408203125	1.0	0.11125000000000007	1.0
1.8271484375	4.8505859375	2.0693359375	-0.12919921875	78.115234375	1.0	0.07062500000000003	1.0
1.828857421875	1.402099609375	2.939697265625	0.21643066406250006	27.38037109375	1.0	0.1331250000000001	1.0
1.83056640625	2.96826171875	5.23095703125	-0.440771484375	43.9697265625	1.0	0.09250000000000005	1.0
1.832275390625	3.284423828125	3.757568359375	0.3531005859375	60.64697265625	1.0	0.08625000000000005	1.0
1.833984375	3.595703125	4.798828125	0.13535156249999997	73.45703125	1.0	0.08312500000000005	1.0
1.835693359375	2.656982421875	3.950439453125	-0.2239013671875	33.97216796875	1.0	0.09875000000000006	1.0
1.83740234375	1.71337890625	1.87646484375	0.447802734375	17.6904296875	1.0	0.12375000000000008	1.0
1.839111328125	4.539306640625	3.371826171875	-0.3596923828125	90.61767578125	1.0	0.07375000000000004	1.0
1.8408203125	2.3408203125	2.8408203125	0.01318359375	64.580078125	1.0	0.10500000000000007	1.0
1.842529296875	3.911865234375	1.230712890625	-0.09470214843750002	47.94677734375	1.0	0.08312500000000005	1.0
1.84423828125	5.47802734375	4.43994140625	0.316845703125	30.4345703125	1.0	0.06750000000000003	1.0
1.845947265625	0.774658203125	5.486083984375	-0.2357666015625	81.21337890625	1.0	0.18625000000000014	1.0
1.84765625	4.89453125	3.16796875	0.38320312500000003	50.4296875	1.0	0.07375000000000004	1.0
1.849365234375	0.850341796875	2.143798828125	-0.40847167968750003	56.29638671875	1.0	0.17687500000000014	1.0
1.85107421875	1.78173828125	3.52685546875	0.18588867187499997	83.9599609375	1.0	0.12062500000000008	1.0
1.852783203125	3.963134765625	5.158935546875	-0.1610595703125	22.23876953125	1.0	0.08312500000000005	1.0
1.8544921875	1.1591796875	5.7607421875	0.25400390624999997	42.607421875	1.0	0.1518750000000001	1.0
1.856201171875	4.585693359375	4.248291015625	-0.2863037109375	70.62255859375	1.0	0.07687500000000004	1.0
1.85791015625	3.02685546875	1.57861328125	0.06196289062499999	99.1650390625	1.0	0.09250000000000005	1.0
1.859619140625	2.718017578125	2.409912109375	-0.03010253906249999	14.59228515625	1.0	0.09875000000000006	1.0
1.861328125	2.404296875	1.146484375	-0.26191406250000004	24.58984375	1.0	0.10500000000000007	1.0
1.863037109375	3.340576171875	2.602783203125	0.2928955078125	86.35498046875	1.0	0.08937500000000005	1.0
1.86474609375	4.27197265625	5.56787109375	-0.06899414062499998	58.1201171875	1.0	0.08312500000000005	1.0
1.866455078125	1.472900390625	4.680419921875	0.03757324218750002	52.29736328125	1.0	0.1362500000000001	1.0
1.8681640625	3.6494140625	4.0322265625	-0.39111328125	12.197265625	1.0	0.09250000000000005	1.0
1.869873046875	2.095458984375	5.039306640625	0.41506347656250003	96.81396484375	1.0	0.11437500000000007	1.0
1.87158203125	0.53662109375	3.28759765625	-0.192919921875	68.7548828125	1.0	0.23312500000000017	2.0
1.873291015625	5.208251953125	1.638427734375	0.1685302734375	40.78369140625	1.0	0.07375000000000004	1.0
1.875	3.625	2.875	-0.3375	21.25	1.0	0.08625000000000005	1.0
1.876708984375	2.080810546875	2.046142578125	0.2489501953125	83.36669921875	1.0	0.11437500000000007	1.0
1.87841796875	0.51220703125	3.78076171875	-0.02153320312500001	55.4833984375	1.0	0.2393750000000002	2.0
1.880126953125	5.193603515625	5.295654296875	0.10964355468750003	50.01220703125	1.0	0.07375000000000004	1.0
1.8818359375	2.3896484375	5.9365234375	-0.43154296875000003	15.537109375	1.0	0.1331250000000001	1.0
1.883544921875	3.316162109375	4.306884765625	0.3500244140625	99.80224609375	1.0	0.09250000000000005	1.0
1.88525390625	4.25732421875	1.36376953125	-0.12436523437500002	71.3916015625	1.0	0.08312500000000005	1.0
1.886962890625	1.448486328125	2.390380859375	0.20544433593750006	43.06884765625	1.0	0.13937500000000008	1.0
1.888671875	1.134765625	1.166015625	0.4236328125	53.06640625	1.0	0.1581250000000001	1.0
1.890380859375	4.571044921875	2.817626953125	-0.3434326171875	58.58154296875	1.0	0.08312500000000005	1.0
1.89208984375	3.00244140625	5.50927734375	0.11733398437500003	87.2998046875	1.0	0.09875000000000006	1.0
1.893798828125	2.703369140625	4.504638671875	-0.19797363281250002	25.22705078125	1.0	0.10187500000000006	1.0
1.8955078125	4.8798828125	3.8955078125	0.32958984375000006	39.970703125	1.0	0.07687500000000004	1.0
1.897216796875	0.825927734375	4.785400390625	-0.2423583984375	68.33740234375	1.0	0.18937500000000015	1.0
1.89892578125	1.76708984375	3.38525390625	0.014501953125000022	95.8251953125	1.0	0.1331250000000001	1.0
1.900634765625	3.938720703125	1.931396484375	-0.1021728515625	11.60400390625	1.0	0.08625000000000005	1.0
1.90234375	2.35546875	4.22265625	0.17929687499999997	76.4453125	1.0	0.11125000000000007	1.0
1.904052734375	3.936279296875	5.698486328125	-0.1483154296875	37.31201171875	1.0	0.08625000000000005	1.0
1.90576171875	5.49267578125	2.47216796875	0.37573242187500006	19.9755859375	1.0	0.07375000000000004	1.0
1.907470703125	0.799072265625	1.604248046875	-0.4071533203125	93.25439453125	1.0	0.19562500000000013	1.0
1.9091796875	3.6201171875	2.1279296875	0.07822265624999997	61.591796875	1.0	0.08937500000000005	1.0
1.910888671875	2.671630859375	3.115478515625	-0.05427246093749999	44.60693359375	1.0	0.10500000000000007	1.0
1.91259765625	1.73779296875	5.21142578125	0.27993164062500003	28.1494140625	1.0	0.1331250000000001	1.0
1.914306640625	4.553955078125	3.542724609375	-0.3043212890625	78.57666015625	1.0	0.08312500000000005	1.0
1.916015625	4.865234375	5.013671875	-0.07207031250000001	91.38671875	1.0	0.08312500000000005	1.0
1.917724609375	1.426513671875	3.969970703125	0.04680175781250001	18.15185546875	1.0	0.14562500000000012	1.0
1.91943359375	2.98291015625	1.70068359375	-0.27290039062500004	34.9169921875	1.0	0.10187500000000006	1.0
1.921142578125	3.308837890625	3.313232421875	0.29772949218750006	74.09423828125	1.0	0.09562500000000006	1.0
1.9228515625	1.1103515625	2.5869140625	-0.17314453125	80.400390625	1.0	0.16750000000000012	1.0
1.924560546875	5.181396484375	1.093994140625	0.14084472656249997	30.01708984375	1.0	0.07687500000000004	1.0
1.92626953125	4.24755859375	4.73291015625	-0.368701171875	46.9580078125	1.0	0.08312500000000005	1.0
1.927978515625	2.044189453125	5.583740234375	0.4005615234375	63.98681640625	1.0	0.12375000000000008	1.0
1.9296875	0.6953125	5.6484375	0.007031249999999989	41.640625	1.0	0.21437500000000018	2.0
1.931396484375	5.401123046875	4.663330078125	-0.0955810546875	70.00732421875	1.0	0.07375000000000004	1.0
1.93310546875	3.83251953125	1.00732421875	0.32299804687500006	98.3740234375	1.0	0.08937500000000005	1.0
1.934814453125	2.263916015625	2.678466796875	-0.2348876953125	14.15283203125	1.0	0.11750000000000008	1.0
1.9365234375	4.4599609375	3.2412109375	0.13798828125	51.396484375	1.0	0.08312500000000005	1.0
1.938232421875	1.636474609375	1.767822265625	-0.2195068359375	56.91162109375	1.0	0.13937500000000008	1.0
1.93994140625	2.57763671875	4.05908203125	0.44516601562499997	84.7509765625	1.0	0.11125000000000007	1.0
1.941650390625	3.518798828125	4.929443359375	-0.3640869140625	22.67822265625	1.0	0.09562500000000006	1.0
1.943359375	3.205078125	3.626953125	-0.1318359375	10.17578125	1.0	0.09875000000000006	1.0
1.945068359375	2.891357421875	5.122314453125	0.21203613281250006	94.44091796875	1.0	0.10500000000000007	1.0
1.94677734375	1.32275390625	3.04833984375	-0.43813476562500003	66.9091796875	1.0	0.1550000000000001	1.0
1.948486328125	4.773681640625	2.199951171875	0.3574951171875	38.58642578125	1.0	0.08312500000000005	1.0
1.9501953125	1.9501953125	1.5126953125	-0.0008789062499999778	26.611328125	1.0	0.1331250000000001	1.0
1.951904296875	4.146240234375	2.558837890625	0.08811035156249997	88.72802734375	1.0	0.08625000000000005	1.0
1.95361328125	5.08740234375	5.76806640625	-0.315966796875	59.9658203125	1.0	0.08312500000000005	1.0
1.955322265625	1.009033203125	4.157958984375	0.22829589843750003	54.49462890625	1.0	0.18312500000000012	1.0
1.95703125	5.28515625	1.83984375	-0.390234375	79.9609375	1.0	0.07687500000000004	1.0
1.958740234375	0.615966796875	3.471923828125	0.4212158203125	29.57763671875	1.0	0.23312500000000017	2.0
1.96044921875	2.17236328125	4.85498046875	-0.193798828125	45.9912109375	1.0	0.12375000000000008	1.0
1.962158203125	3.728759765625	3.830810546875	0.16237792968750003	63.02001953125	1.0	0.09250000000000005	1.0
1.9638671875	1.5498046875	4.5888671875	-0.26630859375000004	91.826171875	1.0	0.14562500000000012	1.0
1.965576171875	4.351318359375	5.420166015625	0.29025878906249997	18.59130859375	1.0	0.08625000000000005	1.0
1.96728515625	3.41748046875	2.75048828125	-0.06459960937499998	35.8837890625	1.0	0.09875000000000006	1.0
1.968994140625	2.483642578125	1.238037109375	0.04020996093750001	75.06103515625	1.0	0.11437500000000007	1.0
1.970703125	2.794921875	2.318359375	0.25839843749999997	65.37109375	1.0	0.10812500000000007	1.0
1.972412109375	3.106201171875	1.430908203125	-0.2836669921875	48.38623046875	1.0	0.10187500000000006	1.0
1.97412109375	4.66259765625	4.39599609375	0.05756835937499999	31.4013671875	1.0	0.08312500000000005	1.0
1.975830078125	1.238525390625	5.852294921875	-0.03273925781249998	81.82861328125	1.0	0.16437500000000013	1.0
1.9775390625	4.0400390625	5.3603515625	0.38232421875000006	72.666015625	1.0	0.08937500000000005	1.0
1.979248046875	1.861083984375	3.711181640625	-0.4146240234375	33.53271484375	1.0	0.1362500000000001	1.0
1.98095703125	0.92724609375	1.95947265625	0.18676757812500006	16.7236328125	1.0	0.19250000000000014	1.0
1.982666015625	4.973876953125	2.966552734375	-0.1549072265625	90.00244140625	1.0	0.08312500000000005	1.0
1.984375	2.609375	2.171875	-0.15468749999999998	98.59375	1.0	0.11437500000000007	1.0
1.986083984375	3.565185546875	3.061767578125	0.1786376953125	14.46044921875	1.0	0.09875000000000006	1.0
1.98779296875	4.49658203125	5.10888671875	-0.401220703125	42.8271484375	1.0	0.08625000000000005	1.0
1.989501953125	1.677978515625	3.655029296875	0.37683105468750006	71.10595703125	1.0	0.1425000000000001	1.0
1.9912109375	3.8740234375	4.1396484375	-0.05185546875000002	84.443359375	1.0	0.09250000000000005	1.0
1.992919921875	2.300537109375	5.791259765625	0.08283691406249999	22.45849609375	1.0	0.12375000000000008	1.0
1.99462890625	0.74169921875	2.53564453125	-0.307177734375	50.2978515625	1.0	0.22062500000000015	2.0
1.996337890625	5.432861328125	1.531005859375	0.27575683593750006	55.72509765625	1.0	0.08312500000000005	1.0
1.998046875	5.119140625	2.650390625	0.0439453125	68.53515625	1.0	0.08312500000000005	1.0
1.999755859375	1.055419921875	1.020751953125	-0.07624511718749999	40.30029296875	1.0	0.18312500000000012	1.0
2.00146484375	1.98681640625	4.64990234375	0.30014648437499997	12.7685546875	1.0	0.1331250000000001	1.0
2.003173828125	4.187744140625	5.676513671875	-0.2682861328125	96.94580078125	1.0	0.09250000000000005	1.0
2.0048828125	1.3642578125	4.9111328125	0.14677734375	58.251953125	1.0	0.16125000000000012	1.0
2.006591796875	4.810302734375	4.082275390625	-0.1720458984375	52.86865234375	1.0	0.08625000000000005	1.0
2.00830078125	3.25146484375	1.74462890625	0.39418945312500003	24.1064453125	1.0	0.10500000000000007	1.0
2.010009765625	2.923095703125	3.259521484375	-0.3693603515625	86.13525390625	1.0	0.11125000000000007	1.0
2.01171875	3.37109375	5.86328125	0.24960937499999997	44.1015625	1.0	0.10187500000000006	1.0
2.013427734375	2.451904296875	4.370361328125	-0.3311279296875	61.21826171875	1.0	0.12062500000000008	1.0
2.01513671875	1.50830078125	1.45654296875	0.10854492187500003	77.6318359375	1.0	0.1550000000000001	1.0
2.016845703125	4.314697265625	2.307373046875	-0.0274658203125	27.16064453125	1.0	0.09250000000000005	1.0
2.0185546875	2.1357421875	2.9873046875	0.34541015625	37.685546875	1.0	0.1331250000000001	1.0
2.020263671875	3.687255859375	1.943603515625	-0.4339599609375	76.95068359375	1.0	0.09875000000000006	1.0
2.02197265625	5.25341796875	3.72705078125	0.20961914062500003	94.2431640625	1.0	0.08312500000000005	1.0
2.023681640625	0.569580078125	5.339599609375	-0.12150878906250001	20.92041015625	1.0	0.2737500000000002	2.0
2.025390625	0.880859375	3.841796875	-0.3392578125	30.91796875	1.0	0.20812500000000014	2.0
2.027099609375	4.942138671875	4.829345703125	0.42648925781249997	81.43310546875	1.0	0.08625000000000005	1.0
2.02880859375	3.99853515625	3.49755859375	-0.20258789062500002	64.4482421875	1.0	0.09562500000000006	1.0
2.030517578125	1.824462890625	1.828857421875	0.11491699218750001	47.37548828125	1.0	0.1425000000000001	1.0
2.0322265625	4.6259765625	1.2587890625	-0.24345703125	17.119140625	1.0	0.08937500000000005	1.0
2.033935546875	1.197021484375	2.734619140625	0.3236572265625	90.48583984375	1.0	0.17687500000000014	1.0
2.03564453125	2.76318359375	5.43603515625	-0.10151367187499999	73.6767578125	1.0	0.11437500000000007	1.0
2.037353515625	3.059814453125	4.568115234375	0.0208740234375	34.45556640625	1.0	0.11125000000000007	1.0
2.0390625	4.3671875	4.4765625	0.41484375	57.109375	1.0	0.09250000000000005	1.0
2.040771484375	1.572998046875	5.522705078125	-0.39089355468750003	51.72607421875	1.0	0.1550000000000001	1.0
2.04248046875	2.50439453125	2.80419921875	0.16831054687499997	23.8427734375	1.0	0.12375000000000008	1.0
2.044189453125	3.435791015625	1.194091796875	-0.1927001953125	85.87158203125	1.0	0.10500000000000007	1.0
2.0458984375	0.6318359375	1.9130859375	0.29267578125	69.677734375	1.0	0.2487500000000002	2.0
2.047607421875	5.308349609375	3.408447265625	-0.2616943359375	41.44287109375	1.0	0.08312500000000005	1.0
2.04931640625	3.74951171875	4.76220703125	0.037353515625	13.0322265625	1.0	0.10187500000000006	1.0
2.051025390625	2.190673828125	3.913818359375	-0.06877441406250001	97.20947265625	1.0	0.1331250000000001	1.0
2.052734375	1.876953125	5.267578125	-0.2865234375	87.51953125	1.0	0.1425000000000001	1.0
2.054443359375	4.063232421875	3.794189453125	0.2542236328125	25.53466796875	1.0	0.09562500000000006	1.0
2.05615234375	4.99462890625	2.03271484375	-0.03032226562500001	54.2529296875	1.0	0.08625000000000005	1.0
2.057861328125	0.945556640625	2.903076171875	0.06218261718750001	59.68017578125	1.0	0.20500000000000015	2.0
2.0595703125	3.1220703125	2.3720703125	-0.40869140625	95.517578125	1.0	0.11125000000000007	1.0
2.061279296875	2.818115234375	1.386962890625	0.38342285156250006	11.38427734375	1.0	0.11750000000000008	1.0
2.06298828125	1.25927734375	4.28369140625	-0.16127929687499998	38.8720703125	1.0	0.17687500000000014	1.0
2.064697265625	4.680908203125	5.954833984375	0.1861083984375	67.15087890625	1.0	0.08937500000000005	1.0
2.06640625	1.61328125	3.32421875	-0.09492187499999999	19.4921875	1.0	0.1550000000000001	1.0
2.068115234375	4.444091796875	1.675048828125	0.013403320312500022	92.85888671875	1.0	0.09250000000000005	1.0
2.06982421875	3.50048828125	3.99560546875	-0.235986328125	75.5224609375	1.0	0.10500000000000007	1.0
2.071533203125	2.556884765625	5.002685546875	0.3170654296875	36.30126953125	1.0	0.12375000000000008	1.0
2.0732421875	5.3779296875	5.6044921875	-0.22412109375	28.544921875	1.0	0.08625000000000005	1.0
2.074951171875	0.679443359375	4.717041015625	0.1355712890625	79.06005859375	1.0	0.24562500000000018	2.0
2.07666015625	2.24560546875	1.10986328125	-0.359912109375	62.6025390625	1.0	0.1331250000000001	1.0
2.078369140625	3.811767578125	2.566162109375	0.44802246093750003	45.52978515625	1.0	0.10187500000000006	1.0
2.080078125	4.123046875	1.615234375	0.21621093750000003	33.02734375	1.0	0.09875000000000006	1.0
2.081787109375	1.934326171875	2.446533203125	-0.1289794921875	72.29248046875	1.0	0.14562500000000012	1.0
2.08349609375	0.99072265625	5.72412109375	0.35288085937499997	89.0576171875	1.0	0.20500000000000015	2.0
2.085205078125	5.066650390625	4.211669921875	-0.4405517578125	15.73486328125	1.0	0.08937500000000005	1.0
2.0869140625	2.8681640625	3.5634765625	0.08701171874999997	48.759765625	1.0	0.11750000000000008	1.0
2.088623046875	3.189208984375	5.195556640625	-0.006811523437500022	65.87646484375	1.0	0.11125000000000007	1.0
2.09033203125	4.75537109375	3.13134765625	0.228955078125	82.8173828125	1.0	0.09250000000000005	1.0
2.092041015625	1.302001953125	2.107177734375	-0.3095947265625	32.34619140625	1.0	0.17687500000000014	1.0
2.09375	1.28125	3.65625	0.309375	85.9375	1.0	0.18312500000000012	1.0
2.095458984375	4.737060546875	5.327392578125	-0.2291748046875	24.30419921875	1.0	0.09250000000000005	1.0
2.09716796875	3.16845703125	2.99951171875	0.006591796875	52.6708984375	1.0	0.11437500000000007	1.0
2.098876953125	2.849853515625	2.014404296875	-0.08723144531249999	58.44970703125	1.0	0.12062500000000008	1.0
2.1005859375	5.0458984375	1.4052734375	0.44033203125000003	97.099609375	1.0	0.08937500000000005	1.0
2.102294921875	0.972412109375	2.275634765625	-0.3531005859375	12.61474609375	1.0	0.6487500000000006	2.0
2.10400390625	1.91357421875	5.89501953125	0.12875976562499997	40.4541015625	1.0	0.1487500000000001	1.0
2.105712890625	4.104736328125	4.421630859375	-0.2164306640625	68.38134765625	1.0	0.09875000000000006	1.0
2.107421875	3.791015625	5.384765625	-0.4482421875	55.87890625	1.0	0.10500000000000007	1.0
2.109130859375	2.227294921875	4.536376953125	0.3596923828125	50.14404296875	1.0	0.1362500000000001	1.0
2.11083984375	0.65869140625	1.29052734375	-0.135791015625	22.6123046875	1.0	0.25812500000000016	2.0
2.112548828125	5.359619140625	2.785888671875	0.22390136718750003	84.28955078125	1.0	0.08937500000000005	1.0
2.1142578125	2.5361328125	3.4267578125	-0.31728515625	70.908203125	1.0	0.1331250000000001	1.0
2.115966796875	3.482177734375	1.816650390625	0.2357666015625	43.02490234375	1.0	0.11125000000000007	1.0
2.11767578125	4.42333984375	3.85400390625	-0.013623046874999989	14.2626953125	1.0	0.09875000000000006	1.0
2.119384765625	1.594970703125	4.900146484375	0.09470214843749997	98.79150390625	1.0	0.16437500000000013	1.0
2.12109375	4.69921875	2.50390625	-0.186328125	34.2578125	1.0	0.09562500000000006	1.0
2.122802734375	1.280029296875	1.479736328125	0.1610595703125	73.87451171875	1.0	0.18312500000000012	1.0
2.12451171875	2.83642578125	4.19091796875	-0.383642578125	90.2880859375	1.0	0.12375000000000008	1.0
2.126220703125	3.142822265625	5.822998046875	0.40847167968750003	17.31689453125	1.0	0.11750000000000008	1.0
2.1279296875	0.9638671875	5.0966796875	-0.06240234374999998	47.529296875	1.0	0.21437500000000018	2.0
2.129638671875	5.015380859375	3.584228515625	0.03010253906249999	64.29443359375	1.0	0.09250000000000005	1.0
2.13134765625	4.08154296875	2.24267578125	-0.254443359375	81.5869140625	1.0	0.10187500000000006	1.0
2.133056640625	1.897705078125	3.073974609375	0.2863037109375	30.76416015625	1.0	0.1518750000000001	1.0
2.134765625	2.208984375	1.732421875	0.06855468749999999	21.07421875	1.0	0.13937500000000008	1.0
2.136474609375	3.770263671875	3.188720703125	-0.03757324218750002	94.08935546875	1.0	0.10812500000000007	1.0
2.13818359375	5.32666015625	4.98193359375	0.26147460937500006	77.1044921875	1.0	0.08937500000000005	1.0
2.139892578125	0.652587890625	4.094482421875	-0.2928955078125	37.53173828125	1.0	0.9675000000000009	3.0
2.1416015625	3.4541015625	4.6181640625	0.19248046874999997	26.962890625	1.0	0.11125000000000007	1.0
2.143310546875	2.525146484375	5.625244140625	-0.1685302734375	77.82958984375	1.0	0.1331250000000001	1.0
2.14501953125	1.59130859375	2.70166015625	0.390673828125	61.0205078125	1.0	0.16750000000000012	1.0
2.146728515625	4.387939453125	1.052490234375	-0.41506347656250003	44.29931640625	1.0	0.09875000000000006	1.0
2.1484375	3.0390625	1.1171875	-0.021093750000000022	66.953125	1.0	0.12062500000000008	1.0
2.150146484375	2.744873046875	2.632080078125	0.10129394531249997	39.06982421875	1.0	0.12687500000000007	1.0
2.15185546875	1.17626953125	5.53857421875	-0.323876953125	11.1865234375	1.0	0.9675000000000009	3.0
2.153564453125	4.607666015625	4.709716796875	0.2432373046875	95.71533203125	1.0	0.09875000000000006	1.0
2.1552734375	1.8037109375	4.0224609375	-0.11513671874999998	59.833984375	1.0	0.1581250000000001	1.0
2.156982421875	3.980224609375	5.049072265625	0.20236816406249997	54.09912109375	1.0	0.10500000000000007	1.0
2.15869140625	4.92138671875	3.27783203125	-0.426708984375	25.6884765625	1.0	0.09562500000000006	1.0
2.160400390625	0.862548828125	1.648193359375	0.3390380859375	87.36572265625	1.0	0.23312500000000017	2.0
2.162109375	0.548828125	3.158203125	0.12128906249999999	97.36328125	1.0	0.29562500000000025	2.0
2.163818359375	5.235107421875	2.153564453125	-0.2098388671875	12.87841796875	1.0	0.09250000000000005	1.0
2.16552734375	3.66650390625	3.51708984375	0.43374023437500003	41.5966796875	1.0	0.11125000000000007	1.0
2.167236328125	2.117431640625	5.168701171875	-0.3456298828125	69.52392578125	1.0	0.14562500000000012	1.0
2.1689453125	4.2939453125	5.7314453125	0.027246093749999978	85.673828125	1.0	0.10187500000000006	1.0
2.170654296875	1.489990234375	4.277587890625	-0.1087646484375	24.04052734375	1.0	0.17687500000000014	1.0
2.17236328125	2.43115234375	1.54931640625	0.33090820312499997	51.5283203125	1.0	0.1362500000000001	1.0
2.174072265625	3.352783203125	2.439208984375	-0.24982910156250002	57.30712890625	1.0	0.11750000000000008	1.0
2.17578125	2.94140625	4.80859375	0.36914062500000006	32.1484375	1.0	0.12375000000000008	1.0
2.177490234375	3.272216796875	3.940673828125	-0.3944091796875	83.01513671875	1.0	0.11750000000000008	1.0
2.17919921875	4.82861328125	1.88623046875	0.171826171875	65.6787109375	1.0	0.09875000000000006	1.0
2.180908203125	1.385009765625	3.362060546875	-0.14699707031249998	48.95751953125	1.0	0.18625000000000014	1.0
2.1826171875	4.2060546875	2.8701171875	0.26806640625000006	15.888671875	1.0	0.10500000000000007	1.0
2.184326171875	2.007568359375	1.201416015625	-0.30036621093750004	88.90380859375	1.0	0.1518750000000001	1.0
2.18603515625	1.07373046875	4.46923828125	0.07602539062499997	72.4462890625	1.0	0.21125000000000016	2.0
2.187744140625	5.139892578125	5.456787109375	-0.04416503906250002	32.87353515625	1.0	0.09562500000000006	1.0
2.189453125	5.451171875	4.349609375	-0.2759765625	45.68359375	1.0	0.09250000000000005	1.0
2.191162109375	0.762451171875	5.962158203125	0.3069580078125	62.44873046875	1.0	0.2550000000000002	2.0
2.19287109375	2.31884765625	2.36474609375	-0.08305664062500001	79.2138671875	1.0	0.1425000000000001	1.0
2.194580078125	3.894775390625	1.321044921875	0.051635742187500056	28.39111328125	1.0	0.11125000000000007	1.0
2.1962890625	1.6962890625	2.0791015625	-0.37705078125	36.103515625	1.0	0.16750000000000012	1.0
2.197998046875	4.517333984375	2.929931640625	0.40100097656250006	75.72021484375	1.0	0.10187500000000006	1.0
2.19970703125	3.58349609375	5.24072265625	-0.17885742187499998	92.6611328125	1.0	0.11437500000000007	1.0
2.201416015625	2.630126953125	3.747802734375	0.1544677734375	19.68994140625	1.0	0.1362500000000001	1.0
2.203125	4.953125	5.140625	0.15468750000000003	11.40625	1.0	0.09875000000000006	1.0
2.204833984375	0.908935546875	3.530517578125	-0.18698730468750002	96.02294921875	1.0	0.23312500000000017	2.0
2.20654296875	1.84033203125	2.14013671875	0.41440429687499997	68.1396484375	1.0	0.16125000000000012	1.0
2.208251953125	4.021728515625	3.186279296875	-0.3825439453125	40.16845703125	1.0	0.10812500000000007	1.0
2.2099609375	1.2177734375	2.4208984375	0.03251953125000001	25.380859375	1.0	0.20187500000000017	2.0
2.211669921875	4.644287109375	1.572509765625	-0.05778808593750001	87.14599609375	1.0	0.10187500000000006	1.0
2.21337890625	3.08544921875	4.25439453125	0.28344726562500006	58.7353515625	1.0	0.12687500000000007	1.0
2.215087890625	2.776611328125	5.749755859375	-0.25861816406250004	52.91259765625	1.0	0.1331250000000001	1.0
2.216796875	2.462890625	4.681640625	-0.04042968749999998	43.22265625	1.0	0.1425000000000001	1.0
2.218505859375	3.399169921875	5.552001953125	0.06437988281250001	71.23779296875	1.0	0.12062500000000008	1.0
2.22021484375	4.33056640625	2.61865234375	-0.29047851562500004	99.9560546875	1.0	0.10500000000000007	1.0
2.221923828125	1.531494140625	1.145263671875	0.26608886718749997	15.38330078125	1.0	0.18312500000000012	1.0
2.2236328125	3.7080078125	1.6298828125	-0.16259765625	49.814453125	1.0	0.11437500000000007	1.0
2.225341796875	2.154052734375	3.301025390625	0.19357910156249997	55.68115234375	1.0	0.1518750000000001	1.0
2.22705078125	0.59521484375	5.02587890625	-0.421435546875	83.1689453125	1.0	0.9675000000000009	3.0
2.228759765625	5.266845703125	4.040771484375	0.39001464843750006	21.44775390625	1.0	0.09562500000000006	1.0
2.23046875	1.02734375	1.33203125	-0.228515625	63.7890625	1.0	0.22375000000000017	2.0
2.232177734375	5.108154296875	2.339111328125	0.3157470703125	47.15576171875	1.0	0.09875000000000006	1.0
2.23388671875	4.16455078125	5.98779296875	-0.08833007812499999	29.8193359375	1.0	0.10812500000000007	1.0
2.235595703125	1.970947265625	4.338623046875	0.0006591796875000111	80.59814453125	1.0	0.16125000000000012	1.0
2.2373046875	4.7919921875	3.7685546875	-0.35771484375	74.248046875	1.0	0.10187500000000006	1.0
2.239013671875	1.343505859375	5.224853515625	0.4379150390625	34.76318359375	1.0	0.19562500000000013	1.0
2.24072265625	2.90966796875	2.94580078125	-0.212255859375	18.3056640625	1.0	0.1331250000000001	1.0
2.242431640625	3.225830078125	2.058349609375	0.13161621093750003	91.23291015625	1.0	0.12375000000000008	1.0
2.244140625	3.537109375	3.373046875	0.36386718749999997	78.73046875	1.0	0.12062500000000008	1.0
2.245849609375	2.598388671875	1.860595703125	-0.4453857421875	27.99560546875	1.0	0.13937500000000008	1.0
2.24755859375	1.65478515625	3.96630859375	0.219287109375	44.7607421875	1.0	0.17687500000000014	1.0
2.249267578125	4.480712890625	4.797607421875	-0.13820800781249998	61.43798828125	1.0	0.10500000000000007	1.0
2.2509765625	2.2822265625	5.4775390625	0.23466796875	93.056640625	1.0	0.1487500000000001	1.0
2.252685546875	3.853271484375	4.453369140625	-0.3232177734375	20.17333984375	1.0	0.11437500000000007	1.0
2.25439453125	5.41943359375	1.21728515625	0.09536132812500003	37.1142578125	1.0	0.09562500000000006	1.0
2.256103515625	0.716064453125	2.849365234375	-0.007250976562500011	76.64306640625	1.0	0.2768750000000002	2.0
2.2578125	2.0234375	2.7578125	-0.40078125000000003	54.296875	1.0	0.16125000000000012	1.0
2.259521484375	4.229248046875	1.303955078125	0.3684814453125	60.16357421875	1.0	0.11125000000000007	1.0
2.26123046875	5.16064453125	4.52294921875	-0.141064453125	88.5302734375	1.0	0.09875000000000006	1.0
2.262939453125	1.092041015625	5.412841796875	0.1729248046875	26.80908203125	1.0	0.22062500000000015	2.0
2.2646484375	3.2880859375	4.8818359375	-0.29794921875	38.740234375	1.0	0.12687500000000007	1.0
2.266357421875	2.964599609375	3.877197265625	0.27268066406249997	66.75537109375	1.0	0.1331250000000001	1.0
2.26806640625	1.40576171875	1.79345703125	-0.04702148437499998	94.5947265625	1.0	0.19562500000000013	1.0
2.269775390625	4.846923828125	3.445068359375	0.07185058593749999	10.02197265625	1.0	0.10500000000000007	1.0
2.271484375	4.533203125	1.986328125	0.30410156250000003	22.83203125	1.0	0.10812500000000007	1.0
2.273193359375	1.719482421875	3.012939453125	-0.2801513671875	84.59716796875	1.0	0.17687500000000014	1.0
2.27490234375	2.65087890625	5.31396484375	0.05405273437499997	57.0654296875	1.0	0.1425000000000001	1.0
2.276611328125	3.601806640625	3.684326171875	-0.07844238281249999	51.24267578125	1.0	0.12062500000000008	1.0
2.2783203125	0.7783203125	4.4033203125	0.40693359375	13.955078125	1.0	0.2675000000000002	2.0
2.280029296875	5.474365234375	5.918212890625	-0.3759521484375	98.57177734375	1.0	0.09875000000000006	1.0
2.28173828125	3.91552734375	2.25244140625	0.14809570312500003	69.8095703125	1.0	0.11750000000000008	1.0
2.283447265625	2.337158203125	1.423583984375	-0.1795166015625	41.83837890625	1.0	0.1518750000000001	1.0
2.28515625	3.95703125	4.10546875	0.10195312500000003	89.8046875	1.0	0.11750000000000008	1.0
2.286865234375	1.787841796875	4.956298828125	-0.014721679687499989	16.92138671875	1.0	0.17375000000000013	1.0
2.28857421875	0.84423828125	3.21435546875	0.242138671875	33.3349609375	1.0	0.25812500000000016	2.0
2.290283203125	4.900634765625	1.721435546875	-0.3298095703125	72.86376953125	1.0	0.10500000000000007	1.0
2.2919921875	2.7216796875	1.0732421875	0.19775390625000006	81.982421875	1.0	0.1425000000000001	1.0
2.293701171875	3.023193359375	2.685791015625	-0.1175537109375	31.24755859375	1.0	0.1331250000000001	1.0
2.29541015625	4.58935546875	5.64111328125	0.343212890625	48.5400390625	1.0	0.10812500000000007	1.0
2.297119140625	1.155517578125	4.597412109375	-0.42385253906250003	65.21728515625	1.0	0.22062500000000015	2.0
2.298828125	1.466796875	5.833984375	-0.2056640625	75.21484375	1.0	0.19562500000000013	1.0
2.300537109375	4.278076171875	4.165283203125	0.12414550781250006	35.72998046875	1.0	0.11125000000000007	1.0
2.30224609375	3.33447265625	1.50537109375	-0.350244140625	18.7451171875	1.0	0.12687500000000007	1.0
2.303955078125	2.410400390625	2.492919921875	0.4313232421875	91.67236328125	1.0	0.1518750000000001	1.0
2.3056640625	5.2119140625	3.0947265625	-0.10986328125	62.822265625	1.0	0.10187500000000006	1.0
2.307373046875	0.532958984375	2.226806640625	0.02131347656249999	46.18896484375	1.0	0.33625000000000027	2.0
2.30908203125	2.09912109375	3.60009765625	-0.249169921875	29.3798828125	1.0	0.16437500000000013	1.0
2.310791015625	3.645751953125	5.075927734375	0.33728027343750006	80.15869140625	1.0	0.12375000000000008	1.0
2.3125	2.0625	5.6875	-0.05625000000000002	60.625	1.0	0.16437500000000013	1.0
2.314208984375	3.643310546875	4.233642578125	0.08020019531250006	43.99169921875	1.0	0.12375000000000008	1.0
2.31591796875	5.19970703125	1.59326171875	-0.302783203125	27.3583984375	1.0	0.10187500000000006	1.0
2.317626953125	0.506103515625	2.483154296875	0.2783935546875	78.13720703125	1.0	0.34875000000000034	2.0
2.3193359375	3.3271484375	3.1240234375	-0.15029296874999998	77.412109375	1.0	0.1331250000000001	1.0
2.321044921875	2.378662109375	2.119384765625	0.18127441406250006	37.92724609375	1.0	0.1550000000000001	1.0
2.32275390625	1.44482421875	3.55126953125	-0.405615234375	20.7666015625	1.0	0.9675000000000009	3.0
2.324462890625	4.260986328125	5.202880859375	0.3741943359375	93.69384765625	1.0	0.11437500000000007	1.0
2.326171875	4.572265625	3.978515625	0.1423828125	81.19140625	1.0	0.11125000000000007	1.0
2.327880859375	1.133544921875	5.005126953125	-0.1746826171875	30.45654296875	1.0	0.2268750000000002	2.0
2.32958984375	2.68994140625	3.32177734375	0.39858398437500003	47.9248046875	1.0	0.14562500000000012	1.0
2.331298828125	3.015869140625	1.692138671875	-0.3667236328125	64.60205078125	1.0	0.1362500000000001	1.0
2.3330078125	0.8173828125	1.0830078125	0.04833984375	90.595703125	1.0	0.2706250000000002	2.0
2.334716796875	4.888427734375	2.597900390625	-0.0736083984375	17.71240234375	1.0	0.10812500000000007	1.0
2.33642578125	3.95458984375	5.57275390625	0.29575195312499997	33.9501953125	1.0	0.12062500000000008	1.0
2.338134765625	1.751220703125	4.743896484375	-0.2709228515625	73.47900390625	1.0	0.18312500000000012	1.0
2.33984375	3.91796875	2.03515625	0.34804687500000003	14.5703125	1.0	0.12062500000000008	1.0
2.341552734375	2.373779296875	2.885986328125	-0.4295654296875	99.18701171875	1.0	0.1550000000000001	1.0
2.34326171875	0.80517578125	5.28466796875	0.206982421875	70.6005859375	1.0	0.2737500000000002	2.0
2.344970703125	5.486572265625	3.791748046875	-0.1259033203125	42.62939453125	1.0	0.10187500000000006	1.0
2.3466796875	2.6826171875	4.3154296875	0.24697265625000003	22.216796875	1.0	0.1487500000000001	1.0
2.348388671875	3.609130859375	5.927978515625	-0.3355224609375	83.98193359375	1.0	0.12687500000000007	1.0
2.35009765625	4.55029296875	2.39892578125	0.11118164062499997	56.2744140625	1.0	0.11437500000000007	1.0
2.351806640625	1.741455078125	1.355224609375	-0.0230712890625	50.45166015625	1.0	0.18312500000000012	1.0
2.353515625	1.427734375	2.826171875	-0.2408203125	40.76171875	1.0	0.20500000000000015	2.0
2.355224609375	4.864013671875	1.157470703125	0.3280517578125	68.77685546875	1.0	0.10812500000000007	1.0
2.35693359375	3.29541015625	4.51318359375	-0.10415039062499998	96.7919921875	1.0	0.1331250000000001	1.0
2.358642578125	2.996337890625	5.500732421875	0.0164794921875	12.21923828125	1.0	0.13937500000000008	1.0
2.3603515625	5.1728515625	4.7744140625	-0.34189453125	52.275390625	1.0	0.10500000000000007	1.0
2.362060546875	1.118896484375	3.906494140625	0.42209472656249997	58.14208984375	1.0	0.23312500000000017	2.0
2.36376953125	2.06005859375	1.92041015625	-0.199951171875	86.3330078125	1.0	0.1706250000000001	1.0
2.365478515625	4.231689453125	3.396240234375	0.11931152343750001	24.61181640625	1.0	0.11750000000000008	1.0
2.3671875	5.3828125	3.4609375	0.28828125	92.265625	1.0	0.10500000000000007	1.0
2.368896484375	0.713623046875	1.850830078125	-0.2643310546875	19.38232421875	1.0	0.7362500000000006	2.0
2.37060546875	2.27001953125	3.81982421875	0.041748046875	36.4990234375	1.0	0.16437500000000013	1.0
2.372314453125	3.826416015625	4.865966796875	-0.06613769531250002	76.02783203125	1.0	0.12375000000000008	1.0
2.3740234375	1.6474609375	5.4287109375	0.41923828125	79.521484375	1.0	0.19250000000000014	1.0
2.375732421875	4.448974609375	4.580322265625	-0.3882568359375	28.78662109375	1.0	0.11750000000000008	1.0
2.37744140625	3.51513671875	1.24658203125	0.16391601562499997	45.3759765625	1.0	0.1331250000000001	1.0
2.379150390625	2.581298828125	2.741943359375	-0.19533691406249998	62.05322265625	1.0	0.1518750000000001	1.0
2.380859375	2.892578125	1.439453125	-0.4130859375	72.05078125	1.0	0.14562500000000012	1.0
2.382568359375	3.203857421875	2.309814453125	0.3807861328125	32.56591796875	1.0	0.1362500000000001	1.0
2.38427734375	4.76025390625	5.86083984375	-0.15688476562499998	16.2841796875	1.0	0.11125000000000007	1.0
2.385986328125	1.336181640625	4.387451171875	0.18874511718750003	89.21142578125	1.0	0.21750000000000017	2.0
2.3876953125	4.1376953125	3.7001953125	-0.28212890625	65.986328125	1.0	0.12062500000000008	1.0
2.389404296875	1.958740234375	5.371337890625	0.25686035156250003	49.35302734375	1.0	0.17687500000000014	1.0
2.39111328125	1.02490234375	2.95556640625	-0.03471679687500001	31.8408203125	1.0	0.2487500000000002	2.0
2.392822265625	5.071533203125	1.970458984375	0.05954589843749997	82.61962890625	1.0	0.10812500000000007	1.0
2.39453125	0.59765625	4.65234375	-0.221484375	51.8359375	1.0	0.9675000000000009	3.0
2.396240234375	5.303466796875	5.659423828125	0.1399658203125	57.70263671875	1.0	0.10812500000000007	1.0
2.39794921875	3.73486328125	2.66748046875	-0.362548828125	85.3662109375	1.0	0.1300000000000001	1.0
2.399658203125	2.166259765625	1.018310546875	0.44362792968750003	23.64501953125	1.0	0.1706250000000001	1.0
2.4013671875	4.3623046875	1.7763671875	-0.09755859374999998	41.201171875	1.0	0.11750000000000008	1.0
2.403076171875	1.538818359375	3.232666015625	0.009008789062500022	69.21630859375	1.0	0.20187500000000017	2.0
2.40478515625	2.47998046875	4.93798828125	-0.23334960937500002	97.7587890625	1.0	0.1581250000000001	1.0
2.406494140625	3.421142578125	4.050537109375	0.3214599609375	13.18603515625	1.0	0.1362500000000001	1.0
2.408203125	3.107421875	5.130859375	0.08964843750000001	25.99609375	1.0	0.1425000000000001	1.0
2.409912109375	2.793701171875	3.618408203125	-0.002416992187500022	87.76123046875	1.0	0.1487500000000001	1.0
2.41162109375	1.22509765625	2.20849609375	0.22631835937500006	59.5263671875	1.0	0.23312500000000017	2.0
2.413330078125	4.676025390625	3.039794921875	-0.3139892578125	53.70361328125	1.0	0.11437500000000007	1.0
2.4150390625	1.8525390625	2.5478515625	0.21357421875	10.791015625	1.0	0.18625000000000014	1.0
2.416748046875	4.048583984375	1.523681640625	-0.1333740234375	95.40771484375	1.0	0.12375000000000008	1.0
2.41845703125	4.98974609375	4.14697265625	0.355517578125	67.3486328125	1.0	0.11125000000000007	1.0
2.420166015625	0.911376953125	5.779052734375	-0.4361572265625	39.37744140625	1.0	0.9675000000000009	3.0
2.421875	3.546875	4.359375	-0.43593750000000003	36.71875	1.0	0.1331250000000001	1.0
2.423583984375	2.627685546875	5.874267578125	0.34738769531249997	76.33544921875	1.0	0.1550000000000001	1.0
2.42529296875	1.68408203125	2.29638671875	-0.11997070312500002	93.4521484375	1.0	0.19562500000000013	1.0
2.427001953125	4.490478515625	1.467529296875	0.2080810546875	20.48095703125	1.0	0.11750000000000008	1.0
2.4287109375	2.3115234375	1.9521484375	-0.33310546875	45.068359375	1.0	0.16750000000000012	1.0
2.430419921875	3.863037109375	2.978759765625	0.25158691406250006	61.83349609375	1.0	0.1300000000000001	1.0
2.43212890625	5.42919921875	5.34814453125	-0.02592773437500001	78.4228515625	1.0	0.10812500000000007	1.0
2.433837890625	0.745361328125	3.718505859375	0.10700683593749999	27.60009765625	1.0	0.3018750000000002	2.0
2.435546875	1.056640625	4.837890625	0.32519531250000006	17.91015625	1.0	0.2518750000000002	2.0
2.437255859375	5.117919921875	3.833251953125	-0.2449951171875	90.92529296875	1.0	0.11125000000000007	1.0
2.43896484375	4.17431640625	1.83740234375	0.018896484375000022	74.6435546875	1.0	0.12375000000000008	1.0
2.440673828125	2.000244140625	3.489013671875	-0.09953613281250001	35.07080078125	1.0	0.18312500000000012	1.0
2.4423828125	4.8017578125	2.7236328125	0.42802734375	30.126953125	1.0	0.11750000000000008	1.0
2.444091796875	1.372802734375	1.269775390625	-0.3407958984375	80.99365234375	1.0	0.22062500000000015	2.0
2.44580078125	2.93896484375	4.55712890625	0.11293945312500003	63.4814453125	1.0	0.1487500000000001	1.0
2.447509765625	3.235595703125	5.447021484375	-0.2006103515625	46.76025390625	1.0	0.1425000000000001	1.0
2.44921875	2.43359375	3.05078125	0.08085937500000001	83.4765625	1.0	0.16437500000000013	1.0
2.450927734375	3.389404296875	2.182861328125	-0.04987792968749999	21.84326171875	1.0	0.13937500000000008	1.0
2.45263671875	4.32080078125	3.64404296875	0.277294921875	49.5068359375	1.0	0.12375000000000008	1.0
2.454345703125	1.502197265625	5.119873046875	-0.3087158203125	55.28564453125	1.0	0.21125000000000016	2.0
2.4560546875	3.6982421875	5.7998046875	0.17666015625000003	99.560546875	1.0	0.1331250000000001	1.0
2.457763671875	2.124755859375	4.131103515625	-0.1527099609375	15.07568359375	1.0	0.18000000000000013	1.0
2.45947265625	0.56591796875	1.53955078125	0.378369140625	43.6181640625	1.0	0.35812500000000025	2.0
2.461181640625	5.257080078125	2.527099609375	-0.4027587890625	71.54541015625	1.0	0.11125000000000007	1.0
2.462890625	4.943359375	1.029296875	-0.17050781250000002	59.04296875	1.0	0.11437500000000007	1.0
2.464599609375	0.879638671875	2.641845703125	0.14523925781249997	53.30810546875	1.0	0.2831250000000002	2.0
2.46630859375	1.81103515625	5.68505859375	-0.371337890625	25.0732421875	1.0	0.9675000000000009	3.0
2.468017578125	4.011962890625	4.641357421875	0.3961669921875	86.75048828125	1.0	0.1300000000000001	1.0
2.4697265625	1.1884765625	4.0712890625	-0.07470703125	67.744140625	1.0	0.2425000000000002	2.0
2.471435546875	4.634521484375	4.922119140625	0.04240722656250001	39.86083984375	1.0	0.12062500000000008	1.0
2.47314453125	3.07568359375	3.24853515625	-0.270263671875	11.8017578125	1.0	0.1581250000000001	1.0
2.474853515625	2.747314453125	1.755615234375	0.30212402343750006	96.33056640625	1.0	0.1581250000000001	1.0
2.4765625	1.5546875	1.6640625	0.13359375	28.984375	1.0	0.21125000000000016	2.0
2.478271484375	4.385498046875	3.335205078125	-0.2221435546875	79.85107421875	1.0	0.12375000000000008	1.0
2.47998046875	3.44189453125	4.99169921875	0.44956054687499997	63.2177734375	1.0	0.13937500000000008	1.0
2.481689453125	2.498291015625	4.006591796875	-0.3614501953125	46.49658203125	1.0	0.16437500000000013	1.0
2.4833984375	5.3193359375	4.7255859375	0.011425781249999989	19.052734375	1.0	0.11125000000000007	1.0
2.485107421875	0.620849609375	5.595947265625	-0.09294433593750001	92.06787109375	1.0	0.3456250000000003	2.0
2.48681640625	2.18701171875	2.57470703125	0.31860351562500006	74.9072265625	1.0	0.17687500000000014	1.0
2.488525390625	3.753173828125	1.101318359375	-0.2375244140625	35.33447265625	1.0	0.1362500000000001	1.0
2.490234375	4.064453125	2.455078125	-0.005273437499999978	48.14453125	1.0	0.1331250000000001	1.0
2.491943359375	1.875732421875	1.606689453125	0.08547363281250003	64.90966796875	1.0	0.19250000000000014	1.0
2.49365234375	0.93212890625	4.22021484375	-0.311572265625	82.3779296875	1.0	0.28000000000000025	2.0
2.495361328125	5.008056640625	5.715576171875	0.23093261718749997	31.55517578125	1.0	0.11750000000000008	1.0
2.4970703125	2.8095703125	5.1845703125	-0.12744140625	33.642578125	1.0	0.1581250000000001	1.0
2.498779296875	3.130615234375	3.574462890625	0.2146728515625	73.25927734375	1.0	0.1487500000000001	1.0
2.50048828125	4.69677734375	2.09619140625	-0.44252929687500003	89.4970703125	1.0	0.12062500000000008	1.0
2.502197265625	1.243408203125	3.142333984375	0.35485839843750006	16.52587890625	1.0	0.2393750000000002	2.0
2.50390625	4.42578125	5.51171875	-0.263671875	70.1171875	1.0	0.12375000000000008	1.0
2.505615234375	1.631591796875	4.487548828125	0.29465332031249997	42.23388671875	1.0	0.20812500000000014	2.0
2.50732421875	2.56298828125	1.18310546875	-0.06723632812500002	13.6474609375	1.0	0.16437500000000013	1.0
2.509033203125	3.494384765625	2.815185546875	0.03581542968750001	98.17626953125	1.0	0.1425000000000001	1.0
2.5107421875	0.6904296875	3.4169921875	-0.39287109375	56.669921875	1.0	0.9675000000000009	3.0
2.512451171875	5.366943359375	1.904541015625	0.4168212890625	50.93505859375	1.0	0.11437500000000007	1.0
2.51416015625	3.80810546875	3.92236328125	-0.191162109375	23.2275390625	1.0	0.1362500000000001	1.0
2.515869140625	2.249267578125	4.753662109375	0.16677246093750003	84.90478515625	1.0	0.17687500000000014	1.0
2.517578125	1.935546875	3.802734375	0.3849609375	94.90234375	1.0	0.19250000000000014	1.0
2.519287109375	4.121826171875	5.259033203125	-0.4102294921875	10.41748046875	1.0	0.7425000000000006	2.0
2.52099609375	5.05322265625	2.91162109375	0.184130859375	38.4326171875	1.0	0.11750000000000008	1.0
2.522705078125	1.004150390625	2.024169921875	-0.1593017578125	66.35986328125	1.0	0.2737500000000002	2.0
2.5244140625	3.1806640625	1.3759765625	0.25576171875000003	88.134765625	1.0	0.1487500000000001	1.0
2.526123046875	2.876708984375	2.383056640625	-0.2880615234375	26.50146484375	1.0	0.1581250000000001	1.0
2.52783203125	1.31787109375	5.94384765625	0.06020507812500003	54.6923828125	1.0	0.23625000000000018	2.0
2.529541015625	4.739501953125	4.294677734375	-0.028344726562499978	60.47119140625	1.0	0.12375000000000008	1.0
2.53125	4.71875	1.46875	0.02812500000000001	46.5625	1.0	0.12375000000000008	1.0
2.532958984375	1.299560546875	2.514892578125	-0.0604248046875	63.67919921875	1.0	0.2393750000000002	2.0
2.53466796875	2.85595703125	5.81201171875	0.28784179687500006	80.7958984375	1.0	0.1581250000000001	1.0
2.536376953125	3.162353515625	4.201904296875	-0.2559814453125	30.32470703125	1.0	0.1518750000000001	1.0
2.5380859375	0.9833984375	3.5927734375	0.15908203125000003	35.224609375	1.0	0.2768750000000002	2.0
2.539794921875	5.034912109375	5.088134765625	-0.18435058593749998	74.48974609375	1.0	0.12062500000000008	1.0
2.54150390625	4.10107421875	3.08251953125	0.41000976562499997	91.0791015625	1.0	0.1331250000000001	1.0
2.543212890625	1.917236328125	2.234130859375	-0.3851806640625	17.75634765625	1.0	0.5050000000000004	2.0
2.544921875	2.228515625	3.197265625	-0.1669921875	27.75390625	1.0	0.18312500000000012	1.0
2.546630859375	3.789794921875	1.723876953125	0.19094238281250003	78.26904296875	1.0	0.13937500000000008	1.0
2.54833984375	5.34619140625	4.10302734375	-0.417041015625	61.9873046875	1.0	0.11750000000000008	1.0
2.550048828125	0.672119140625	4.973388671875	0.3926513671875	44.91455078125	1.0	0.3456250000000003	2.0
2.5517578125	3.4736328125	5.6142578125	-0.03603515624999998	20.283203125	1.0	0.14562500000000012	1.0
2.553466796875	2.544677734375	4.629150390625	0.06701660156250006	93.64990234375	1.0	0.1706250000000001	1.0
2.55517578125	1.61083984375	1.04150390625	-0.29487304687500004	76.1376953125	1.0	0.21750000000000017	2.0
2.556884765625	4.407470703125	2.712646484375	0.26345214843750003	36.91650390625	1.0	0.1300000000000001	1.0
2.55859375	1.26171875	5.31640625	-0.355078125	96.1328125	1.0	0.24562500000000018	2.0
2.560302734375	4.717529296875	3.667236328125	0.4423095703125	11.99951171875	1.0	0.12375000000000008	1.0
2.56201171875	3.14892578125	2.00341796875	-0.214892578125	39.6630859375	1.0	0.1550000000000001	1.0
2.563720703125	2.830322265625	3.010498046875	0.12722167968750003	67.94189453125	1.0	0.16125000000000012	1.0
2.5654296875	5.0263671875	2.2841796875	-0.23115234375000002	86.904296875	1.0	0.12062500000000008	1.0
2.567138671875	0.952880859375	1.396728515625	0.3113525390625	24.91943359375	1.0	0.2862500000000002	2.0
2.56884765625	1.89404296875	4.43017578125	-0.085693359375	53.4619140625	1.0	0.19875000000000015	1.0
2.570556640625	4.085205078125	5.886474609375	0.005053710937500011	58.88916015625	1.0	0.1362500000000001	1.0
2.572265625	3.771484375	4.544921875	0.23730468750000006	71.69921875	1.0	0.13937500000000008	1.0
2.573974609375	2.207763671875	5.376220703125	-0.3188232421875	43.46435546875	1.0	0.18625000000000014	1.0
2.57568359375	0.63916015625	2.79443359375	0.09272460937499999	15.2294921875	1.0	0.9675000000000009	3.0
2.577392578125	5.340087890625	1.281982421875	-0.011645507812500011	99.40673828125	1.0	0.11750000000000008	1.0
2.5791015625	2.5166015625	1.8056640625	0.36123046875000003	55.087890625	1.0	0.17375000000000013	1.0
2.580810546875	3.462646484375	3.437744140625	-0.4497802734375	49.70458984375	1.0	0.1487500000000001	1.0
2.58251953125	4.40380859375	4.88916015625	0.22192382812500006	21.6455078125	1.0	0.1331250000000001	1.0
2.584228515625	1.575439453125	3.864990234375	-0.13381347656249998	83.67431640625	1.0	0.22375000000000017	2.0
2.5859375	2.7265625	3.9296875	-0.30234375	16.328125	1.0	0.17687500000000014	1.0
2.587646484375	3.057373046875	4.819580078125	0.27004394531250003	89.69482421875	1.0	0.1581250000000001	1.0
2.58935546875	4.61376953125	3.35107421875	-0.04262695312499998	73.0615234375	1.0	0.12687500000000007	1.0
2.591064453125	1.170166015625	1.897216796875	0.07448730468750003	33.84033203125	1.0	0.2612500000000002	2.0
2.5927734375	3.9912109375	1.2099609375	-0.39638671875000003	31.708984375	1.0	0.13937500000000008	1.0
2.594482421875	1.792724609375	2.861572265625	0.37111816406250003	82.22412109375	1.0	0.20812500000000014	2.0
2.59619140625	0.85888671875	5.46533203125	-0.145458984375	65.0634765625	1.0	0.3081250000000002	2.0
2.597900390625	4.925048828125	4.460693359375	0.17028808593750006	47.99072265625	1.0	0.12375000000000008	1.0
2.599609375	5.236328125	5.970703125	0.4025390625	35.48828125	1.0	0.12062500000000008	1.0
2.601318359375	0.547607421875	4.341064453125	-0.3785888671875	74.75341796875	1.0	0.9675000000000009	3.0
2.60302734375	2.10400390625	1.32958984375	0.15249023437500003	92.2216796875	1.0	0.19250000000000014	1.0
2.604736328125	3.679931640625	2.356201171875	-0.1768798828125	18.89892578125	1.0	0.14562500000000012	1.0
2.6064453125	1.4814453125	2.9189453125	0.30849609375000003	46.298828125	1.0	0.23312500000000017	2.0
2.608154296875	4.302490234375	2.090087890625	-0.2775146484375	63.41552734375	1.0	0.1331250000000001	1.0
2.60986328125	3.36865234375	3.73681640625	0.04965820312500002	79.6533203125	1.0	0.1518750000000001	1.0
2.611572265625	2.415283203125	5.251708984375	-0.08107910156249998	29.18212890625	1.0	0.18312500000000012	1.0
2.61328125	3.25390625	2.62109375	0.200390625	60.2734375	1.0	0.1550000000000001	1.0
2.614990234375	2.959716796875	1.128173828125	-0.1131591796875	54.89013671875	1.0	0.16437500000000013	1.0
2.61669921875	1.39111328125	4.69873046875	0.34057617187500006	26.3037109375	1.0	0.2425000000000002	2.0
2.618408203125	4.822509765625	5.549560546875	-0.42824707031250003	88.33251953125	1.0	0.12687500000000007	1.0
2.6201171875	2.0185546875	5.0576171875	0.09931640624999999	66.513671875	1.0	0.19875000000000015	1.0
2.621826171875	4.195068359375	4.013916015625	-0.01911621093749999	38.27880859375	1.0	0.1362500000000001	1.0
2.62353515625	5.13623046875	1.65673828125	0.24477539062500003	10.5712890625	1.0	0.12375000000000008	1.0
2.625244140625	1.077392578125	3.269287109375	-0.3254150390625	94.74853515625	1.0	0.2768750000000002	2.0
2.626953125	0.763671875	2.162109375	-0.10722656250000001	85.05859375	1.0	0.33625000000000027	2.0
2.628662109375	5.449951171875	3.149658203125	0.02570800781249999	23.07373046875	1.0	0.12062500000000008	1.0
2.63037109375	3.88134765625	5.17724609375	-0.251806640625	51.0888671875	1.0	0.1425000000000001	1.0
2.632080078125	2.332275390625	3.508544921875	0.33288574218750006	56.51611328125	1.0	0.18625000000000014	1.0
2.6337890625	4.5087890625	4.2666015625	-0.20830078125	97.978515625	1.0	0.1331250000000001	1.0
2.635498046875	1.704833984375	5.742431640625	0.11975097656250006	13.84521484375	1.0	0.22062500000000015	2.0
2.63720703125	2.64599609375	2.42822265625	-0.347607421875	42.0361328125	1.0	0.17375000000000013	1.0
2.638916015625	3.567626953125	1.560302734375	0.4357177734375	70.31494140625	1.0	0.1487500000000001	1.0
2.640625	0.890625	2.328125	0.43593750000000003	73.28125	1.0	0.31125000000000025	2.0
2.642333984375	4.971435546875	1.343017578125	-0.3557373046875	34.14794921875	1.0	0.12687500000000007	1.0
2.64404296875	4.02783203125	4.32763671875	0.13315429687499997	17.5146484375	1.0	0.1425000000000001	1.0
2.645751953125	1.834228515625	5.998779296875	-0.2137939453125	90.79345703125	1.0	0.21125000000000016	2.0
2.6474609375	4.6552734375	5.2333984375	0.31376953125	64.755859375	1.0	0.1331250000000001	1.0
2.649169921875	1.206787109375	3.760009765625	-0.2265380859375	47.77099609375	1.0	0.26437500000000025	2.0
2.65087890625	2.77294921875	2.06689453125	0.002197265625	30.6103515625	1.0	0.1706250000000001	1.0
2.652587890625	3.089111328125	2.937255859375	-0.08986816406249998	81.03759765625	1.0	0.16125000000000012	1.0
2.654296875	3.400390625	1.869140625	-0.3216796875	93.84765625	1.0	0.1550000000000001	1.0
2.656005859375	2.461669921875	3.364501953125	0.23312988281249997	20.61279296875	1.0	0.18312500000000012	1.0
2.65771484375	1.51806640625	4.80615234375	-0.009228515624999989	38.0810546875	1.0	0.23625000000000018	2.0
2.659423828125	4.343994140625	3.957763671875	0.09733886718750001	77.25830078125	1.0	0.1362500000000001	1.0
2.6611328125	2.1455078125	4.4423828125	-0.44384765625	77.939453125	1.0	0.19562500000000013	1.0
2.662841796875	3.716552734375	5.488525390625	0.36232910156250003	27.55615234375	1.0	0.1487500000000001	1.0
2.66455078125	5.28271484375	2.83837890625	-0.140185546875	43.7939453125	1.0	0.12375000000000008	1.0
2.666259765625	0.579345703125	1.228271484375	0.2212646484375	60.82275390625	1.0	0.3987500000000004	2.0
2.66796875	5.08984375	3.51953125	-0.05976562499999999	24.4140625	1.0	0.12687500000000007	1.0
2.669677734375	1.045654296875	5.151611328125	0.03449707031249999	86.53076171875	1.0	0.28937500000000027	2.0
2.67138671875	1.97705078125	3.17529296875	-0.257080078125	57.9443359375	1.0	0.20812500000000014	2.0
2.673095703125	4.158447265625	2.151123046875	0.2819091796875	52.47314453125	1.0	0.1425000000000001	1.0
2.6748046875	1.3544921875	1.5810546875	-0.18896484375	12.373046875	1.0	0.5331250000000005	2.0
2.676513671875	4.781005859375	2.412353515625	0.1566650390625	96.63818359375	1.0	0.1331250000000001	1.0
2.67822265625	3.22216796875	5.75830078125	-0.381005859375	68.9306640625	1.0	0.16125000000000012	1.0
2.679931640625	2.913330078125	4.245849609375	0.41286621093750003	40.60791015625	1.0	0.1706250000000001	1.0
2.681640625	2.599609375	5.560546875	0.1951171875	50.60546875	1.0	0.18312500000000012	1.0
2.683349609375	3.535888671875	4.673095703125	-0.1641357421875	56.12060546875	1.0	0.1550000000000001	1.0
2.68505859375	4.46728515625	1.15380859375	0.38803710937499997	84.1357421875	1.0	0.1362500000000001	1.0
2.686767578125	1.668212890625	2.610107421875	-0.41945800781250003	22.06298828125	1.0	0.7175000000000007	2.0
2.6884765625	3.8447265625	3.2900390625	0.06591796875000006	42.431640625	1.0	0.1487500000000001	1.0
2.690185546875	2.290771484375	1.640869140625	-0.04196777343750002	70.79833984375	1.0	0.19250000000000014	1.0
2.69189453125	0.73193359375	4.02978515625	0.264111328125	98.9892578125	1.0	0.3550000000000003	2.0
2.693603515625	5.403564453125	5.036865234375	-0.2885009765625	14.76806640625	1.0	0.12687500000000007	1.0
2.6953125	4.2109375	4.9453125	-0.11953124999999998	82.421875	1.0	0.1425000000000001	1.0
2.697021484375	2.041748046875	4.116455078125	0.19973144531250003	32.03857421875	1.0	0.20500000000000015	2.0
2.69873046875	1.09814453125	1.71044921875	-0.422314453125	49.1552734375	1.0	0.5643750000000005	2.0
2.700439453125	5.154541015625	3.225341796875	0.34167480468750006	66.18408203125	1.0	0.12687500000000007	1.0
2.7021484375	2.9755859375	2.6943359375	-0.016699218750000022	89.365234375	1.0	0.1706250000000001	1.0
2.703857421875	3.277099609375	1.064697265625	0.10393066406250001	16.13037109375	1.0	0.16125000000000012	1.0
2.70556640625	4.84326171875	4.60595703125	-0.328271484375	32.7197265625	1.0	0.1331250000000001	1.0
2.707275390625	1.409423828125	5.632568359375	0.24060058593750006	71.89697265625	1.0	0.2518750000000002	2.0
2.708984375	1.720703125	4.173828125	0.022851562499999978	62.20703125	1.0	0.2268750000000002	2.0
2.710693359375	4.531982421875	5.825439453125	-0.11140136718749999	45.22216796875	1.0	0.1362500000000001	1.0
2.71240234375	3.58837890625	2.50146484375	0.33530273437499997	28.9404296875	1.0	0.1550000000000001	1.0
2.714111328125	2.664306640625	1.496826171875	-0.2471923828125	79.36767578125	1.0	0.18312500000000012	1.0
2.7158203125	5.4658203125	2.2158203125	0.12568359375	75.830078125	1.0	0.12687500000000007	1.0
2.717529296875	0.786865234375	3.105712890625	-0.2072021484375	36.69677734375	1.0	0.9675000000000009	3.0
2.71923828125	2.35302734375	5.06494140625	0.42934570312500003	19.1845703125	1.0	0.19250000000000014	1.0
2.720947265625	3.899658203125	3.611083984375	-0.3482666015625	92.46337890625	1.0	0.1487500000000001	1.0
2.72265625	1.76953125	1.29296875	0.270703125	39.1796875	1.0	0.22375000000000017	2.0
2.724365234375	3.975341796875	2.768798828125	-0.29597167968750004	67.54638671875	1.0	0.1487500000000001	1.0
2.72607421875	4.90673828125	5.40185546875	0.07338867187500003	95.2099609375	1.0	0.1331250000000001	1.0
2.727783203125	0.838134765625	4.533935546875	-0.04855957031250002	10.98876953125	1.0	0.9675000000000009	3.0
2.7294921875	3.0341796875	3.8857421875	0.36650390625	53.857421875	1.0	0.1706250000000001	1.0
2.731201171875	2.710693359375	4.873291015625	-0.3988037109375	59.37255859375	1.0	0.18312500000000012	1.0
2.73291015625	1.15185546875	3.45361328125	0.17446289062500003	87.9150390625	1.0	0.2831250000000002	2.0
2.734619140625	4.593017578125	1.784912109375	-0.14260253906249998	25.84228515625	1.0	0.13937500000000008	1.0
2.736328125	4.279296875	3.021484375	-0.3744140625	13.33984375	1.0	0.1706250000000001	1.0
2.738037109375	1.465576171875	1.977783203125	0.40539550781250006	97.60498046875	1.0	0.2487500000000002	2.0
2.73974609375	2.39697265625	3.69287109375	-0.18149414062500002	69.3701171875	1.0	0.19250000000000014	1.0
2.741455078125	3.347900390625	5.305419921875	0.1500732421875	41.04736328125	1.0	0.16437500000000013	1.0
2.7431640625	0.5244140625	5.9072265625	-0.27861328125	23.447265625	1.0	0.9675000000000009	3.0
2.744873046875	5.220458984375	4.414306640625	0.3025634765625	85.56396484375	1.0	0.1331250000000001	1.0
2.74658203125	3.66162109375	1.41259765625	-0.08041992187500002	57.5048828125	1.0	0.1550000000000001	1.0
2.748291015625	2.083251953125	2.263427734375	0.056030273437500056	52.03369140625	1.0	0.20812500000000014	2.0
2.751708984375	1.455810546875	3.921142578125	-0.31354980468750004	72.11669921875	1.0	0.2518750000000002	2.0
2.75341796875	2.38720703125	1.90576171875	0.09096679687500003	89.2333984375	1.0	0.19562500000000013	1.0
2.755126953125	3.318603515625	3.420654296875	-0.002856445312500011	16.26220703125	1.0	0.16437500000000013	1.0
2.7568359375	0.5146484375	2.8115234375	0.35595703125000006	49.287109375	1.0	0.45187500000000036	2.0
2.758544921875	5.191162109375	1.181884765625	-0.4374755859375	66.05224609375	1.0	0.1331250000000001	1.0
2.75	4.25	4.75	0.22500000000000003	32.5	1.0	0.14562500000000012	1.0
2.76025390625	3.63232421875	4.48876953125	0.21313476562500006	82.6416015625	1.0	0.1581250000000001	1.0
2.761962890625	2.073486328125	5.515380859375	-0.13205566406250002	31.81884765625	1.0	0.21125000000000016	2.0
2.763671875	1.759765625	4.291015625	-0.3638671875	19.31640625	1.0	0.9675000000000009	3.0
2.765380859375	3.946044921875	5.942626953125	0.44406738281249997	92.33154296875	1.0	0.1518750000000001	1.0
2.76708984375	4.87744140625	2.38427734375	-0.22016601562500002	76.0498046875	1.0	0.1362500000000001	1.0
2.768798828125	0.828369140625	1.379638671875	0.13952636718750006	36.47705078125	1.0	0.3456250000000003	2.0
2.7705078125	3.0048828125	2.0205078125	-0.23291015625	28.720703125	1.0	0.17375000000000013	1.0
2.772216796875	2.700927734375	2.910400390625	0.3201416015625	79.58740234375	1.0	0.18312500000000012	1.0
2.77392578125	1.14208984375	5.26025390625	-0.09799804687500002	62.0751953125	1.0	0.28937500000000027	2.0
2.775634765625	4.563720703125	3.806396484375	0.010327148437499989	45.35400390625	1.0	0.1425000000000001	1.0
2.77734375	1.73046875	1.09765625	-0.158203125	87.6953125	1.0	0.23312500000000017	2.0
2.779052734375	4.561279296875	2.573486328125	0.18918457031249997	26.06201171875	1.0	0.1425000000000001	1.0
2.78076171875	3.61767578125	5.59716796875	-0.41176757812500003	53.7255859375	1.0	0.1581250000000001	1.0
2.782470703125	2.674072265625	4.729248046875	0.38034667968749997	59.50439453125	1.0	0.18625000000000014	1.0
2.7841796875	5.4951171875	4.0029296875	-0.03427734375000002	95.341796875	1.0	0.1300000000000001	1.0
2.785888671875	0.796630859375	4.990478515625	0.058227539062500056	10.85693359375	1.0	0.9675000000000009	3.0
2.78759765625	2.36279296875	3.33642578125	-0.282568359375	39.3994140625	1.0	0.19875000000000015	1.0
2.789306640625	3.928955078125	1.667724609375	0.25817871093750006	67.32666015625	1.0	0.1550000000000001	1.0
2.791015625	4.240234375	3.138671875	0.04042968749999998	57.63671875	1.0	0.1487500000000001	1.0
2.792724609375	2.051513671875	2.094970703125	-0.06569824218749998	51.90185546875	1.0	0.21437500000000018	2.0
2.79443359375	1.10791015625	3.57568359375	0.289599609375	23.6669921875	1.0	0.2987500000000003	2.0
2.796142578125	5.183837890625	5.188232421875	-0.2647705078125	85.34423828125	1.0	0.1331250000000001	1.0
2.7978515625	2.9853515625	5.7119140625	0.16435546875	69.150390625	1.0	0.17687500000000014	1.0
2.799560546875	3.306396484375	4.218994140625	-0.1966552734375	41.26708984375	1.0	0.16750000000000012	1.0
2.80126953125	4.87255859375	1.60791015625	0.41879882812499997	13.2080078125	1.0	0.13937500000000008	1.0
2.802978515625	1.419189453125	2.458740234375	-0.3869384765625	97.73681640625	1.0	0.2612500000000002	2.0
2.8046875	2.5703125	2.5234375	-0.10546875	30.390625	1.0	0.19250000000000014	1.0
2.806396484375	3.526123046875	1.538330078125	0.01691894531249999	81.25732421875	1.0	0.16437500000000013	1.0
2.80810546875	4.45751953125	4.13232421875	-0.239501953125	64.6240234375	1.0	0.14562500000000012	1.0
2.809814453125	1.638916015625	5.803466796875	0.32761230468749997	47.90283203125	1.0	0.2425000000000002	2.0
2.8115234375	3.8349609375	5.1162109375	-0.19951171875	17.646484375	1.0	0.1581250000000001	1.0
2.813232421875	2.261474609375	3.642822265625	0.11799316406249999	90.66162109375	1.0	0.20500000000000015	2.0
2.81494140625	0.70263671875	2.18408203125	-0.342333984375	73.5009765625	1.0	0.9675000000000009	3.0
2.816650390625	5.393798828125	3.054443359375	0.4234130859375	33.92822265625	1.0	0.1331250000000001	1.0
2.818359375	5.080078125	1.751953125	0.20566406249999997	43.92578125	1.0	0.1362500000000001	1.0
2.820068359375	1.016357421875	3.247314453125	-0.12546386718750002	60.69091796875	1.0	0.3175000000000002	2.0
2.82177734375	1.94775390625	4.92333984375	0.34936523437500006	78.1591796875	1.0	0.22375000000000017	2.0
2.823486328125	4.148681640625	4.074951171875	-0.4300048828125	27.33642578125	1.0	0.1518750000000001	1.0
2.8251953125	1.3251953125	4.6376953125	0.11162109375000001	37.861328125	1.0	0.2737500000000002	2.0
2.826904296875	4.771240234375	5.683837890625	-0.024389648437500022	77.47802734375	1.0	0.1425000000000001	1.0
2.82861328125	3.21240234375	2.64306640625	0.246533203125	93.7158203125	1.0	0.17375000000000013	1.0
2.830322265625	2.884033203125	1.032958984375	-0.3342041015625	20.74462890625	1.0	0.18312500000000012	1.0
2.83203125	3.41015625	3.71484375	0.397265625	68.7109375	1.0	0.16750000000000012	1.0
2.833740234375	2.490966796875	5.346923828125	-0.3662841796875	40.82763671875	1.0	0.19875000000000015	1.0
2.83544921875	1.54736328125	2.97998046875	0.14370117187500003	12.2412109375	1.0	0.2550000000000002	2.0
2.837158203125	4.353759765625	1.955810546875	-0.1751220703125	96.77001953125	1.0	0.1487500000000001	1.0
2.8388671875	2.1748046875	1.4638671875	0.29619140625	58.076171875	1.0	0.21437500000000018	2.0
2.840576171875	3.726318359375	2.295166015625	-0.2722412109375	52.34130859375	1.0	0.16125000000000012	1.0
2.84228515625	5.29248046875	5.87548828125	0.04790039062500001	24.6337890625	1.0	0.1362500000000001	1.0
2.843994140625	0.608642578125	4.363037109375	-0.07229003906249998	86.31103515625	1.0	0.9675000000000009	3.0
2.845703125	0.919921875	5.443359375	-0.3041015625	99.12109375	1.0	0.9675000000000009	3.0
2.847412109375	4.981201171875	4.555908203125	0.27883300781250003	14.63623046875	1.0	0.13937500000000008	1.0
2.84912109375	4.03759765625	1.27099609375	-0.054931640625	42.6513671875	1.0	0.1550000000000001	1.0
2.850830078125	1.863525390625	2.727294921875	0.07976074218750001	70.57861328125	1.0	0.23312500000000017	2.0
2.8525390625	4.6650390625	3.4853515625	-0.40517578125000003	83.916015625	1.0	0.14562500000000012	1.0
2.854248046875	1.236083984375	1.836181640625	0.3728759765625	22.28271484375	1.0	0.28937500000000027	2.0
2.85595703125	2.80224609375	3.83447265625	-0.15073242187500002	50.4736328125	1.0	0.18937500000000015	1.0
2.857666015625	3.098876953125	4.841552734375	0.18259277343749997	56.25244140625	1.0	0.18000000000000013	1.0
2.859375	0.734375	4.046875	0.1828125	64.84375	1.0	0.3862500000000003	2.0
2.861083984375	5.440185546875	4.936767578125	-0.1588623046875	48.21044921875	1.0	0.1331250000000001	1.0
2.86279296875	3.87158203125	3.23388671875	0.386279296875	31.5771484375	1.0	0.16125000000000012	1.0
2.864501953125	2.302978515625	1.780029296875	-0.41066894531250003	82.35595703125	1.0	0.20812500000000014	2.0
2.8662109375	4.4990234375	1.0146484375	0.06064453124999997	73.193359375	1.0	0.1487500000000001	1.0
2.867919921875	1.675537109375	2.666259765625	-0.0296630859375	33.70849609375	1.0	0.2487500000000002	2.0
2.86962890625	2.61669921875	5.66064453125	0.255322265625	16.5478515625	1.0	0.19562500000000013	1.0
2.871337890625	3.557861328125	4.656005859375	-0.2867431640625	89.47509765625	1.0	0.16750000000000012	1.0
2.873046875	3.244140625	5.775390625	-0.06855468749999999	79.78515625	1.0	0.17687500000000014	1.0
2.874755859375	2.930419921875	4.145751953125	0.0362548828125	29.05029296875	1.0	0.18625000000000014	1.0
2.87646484375	1.36181640625	1.52490234375	-0.262353515625	46.5185546875	1.0	0.2768750000000002	2.0
2.878173828125	4.812744140625	2.551513671875	0.29421386718750003	63.19580078125	1.0	0.1425000000000001	1.0
2.8798828125	1.9892578125	3.0361328125	-0.19072265625	92.001953125	1.0	0.2268750000000002	2.0
2.881591796875	4.185302734375	2.207275390625	0.1654541015625	19.11865234375	1.0	0.1550000000000001	1.0
2.88330078125	5.12646484375	3.61962890625	-0.393310546875	35.3564453125	1.0	0.13937500000000008	1.0
2.885009765625	1.048095703125	5.134521484375	0.4181396484375	74.88525390625	1.0	0.32062500000000027	2.0
2.88671875	5.24609375	2.73828125	-0.312890625	10.3515625	1.0	0.1550000000000001	1.0
2.888427734375	0.576904296875	1.245361328125	0.2313720703125	94.96826171875	1.0	0.45187500000000036	2.0
2.89013671875	2.13330078125	4.58154296875	-0.003955078125000011	66.3818359375	1.0	0.22062500000000015	2.0
2.891845703125	3.689697265625	5.432373046875	0.08503417968749999	38.41064453125	1.0	0.16437500000000013	1.0
2.8935546875	1.5107421875	4.8623046875	-0.44208984375	26.435546875	1.0	0.9675000000000009	3.0
2.895263671875	4.312255859375	3.818603515625	0.35354003906250003	88.20068359375	1.0	0.1518750000000001	1.0
2.89697265625	3.37841796875	1.85205078125	-0.127880859375	60.4931640625	1.0	0.17375000000000013	1.0
2.898681640625	2.444580078125	3.464599609375	0.2159912109375	54.67041015625	1.0	0.20500000000000015	2.0
2.900390625	2.755859375	1.966796875	0.44824218750000006	42.16796875	1.0	0.19250000000000014	1.0
2.902099609375	3.067138671875	2.954345703125	-0.3610107421875	70.18310546875	1.0	0.18312500000000012	1.0
2.90380859375	4.62353515625	5.37255859375	0.13491210937500003	98.1982421875	1.0	0.1487500000000001	1.0
2.905517578125	1.199462890625	3.703857421875	-0.2225830078125	13.62548828125	1.0	0.9675000000000009	3.0
2.9072265625	4.0009765625	4.3837890625	0.31904296875	50.869140625	1.0	0.16125000000000012	1.0
2.908935546875	1.822021484375	5.859619140625	-0.23884277343750002	56.73583984375	1.0	0.2393750000000002	2.0
2.91064453125	0.88818359375	2.31103515625	0.010986328125	84.9267578125	1.0	0.3550000000000003	2.0
2.912353515625	4.934814453125	1.443115234375	-0.09162597656249999	23.20556640625	1.0	0.14562500000000012	1.0
2.9140625	3.7421875	1.3515625	-0.37265625	90.859375	1.0	0.16750000000000012	1.0
2.915771484375	2.197998046875	2.397705078125	0.39660644531250006	17.97607421875	1.0	0.21750000000000017	2.0
2.91748046875	0.62939453125	5.92919921875	-0.169189453125	35.0927734375	1.0	0.9675000000000009	3.0
2.919189453125	5.310791015625	4.319091796875	0.14479980468750003	74.62158203125	1.0	0.13937500000000008	1.0
2.9208984375	2.5068359375	3.7880859375	-0.26982421875	80.927734375	1.0	0.20500000000000015	2.0
2.922607421875	3.433349609375	5.283447265625	0.30080566406250003	30.19287109375	1.0	0.17375000000000013	1.0
2.92431640625	4.37451171875	2.88720703125	-0.07514648437499999	46.7822265625	1.0	0.1550000000000001	1.0
2.926025390625	1.565673828125	2.038818359375	0.04372558593749998	63.45947265625	1.0	0.26437500000000025	2.0
2.927734375	1.251953125	3.392578125	0.27597656249999997	76.26953125	1.0	0.29562500000000025	2.0
2.929443359375	4.688232421875	1.919189453125	-0.3082763671875	36.78466796875	1.0	0.1487500000000001	1.0
2.93115234375	3.11962890625	3.90771484375	0.08217773437500003	20.5029296875	1.0	0.18312500000000012	1.0
2.932861328125	2.820556640625	4.778076171875	-0.05031738281249998	93.43017578125	1.0	0.19250000000000014	1.0
2.9345703125	4.9970703125	5.4970703125	0.37880859375000003	61.767578125	1.0	0.14562500000000012	1.0
2.936279296875	0.943115234375	4.511962890625	-0.40407714843750003	45.13427734375	1.0	0.9675000000000009	3.0
2.93798828125	1.88427734375	1.15869140625	0.176220703125	27.6220703125	1.0	0.2393750000000002	2.0
2.939697265625	4.055908203125	2.829833984375	-0.15139160156249998	78.40087890625	1.0	0.16125000000000012	1.0
2.94140625	2.23828125	5.19921875	0.017578125	53.2421875	1.0	0.22062500000000015	2.0
2.943115234375	3.819091796875	3.550048828125	-0.09909667968750002	59.10888671875	1.0	0.16750000000000012	1.0
2.94482421875	5.37548828125	2.12060546875	0.32651367187499997	86.7724609375	1.0	0.13937500000000008	1.0
2.946533203125	0.681884765625	3.127685546875	-0.24543457031250002	25.05126953125	1.0	0.9675000000000009	3.0
2.9482421875	3.5029296875	2.4794921875	0.11337890624999997	39.794921875	1.0	0.17375000000000013	1.0
2.949951171875	2.554443359375	1.592041015625	-0.2019287109375	67.81005859375	1.0	0.20500000000000015	2.0
2.95166015625	1.62060546875	4.23486328125	0.42758789062499997	96.3525390625	1.0	0.2612500000000002	2.0
2.953369140625	4.436767578125	5.691162109375	-0.3394775390625	11.77978515625	1.0	0.9675000000000009	3.0
2.955078125	4.748046875	4.740234375	-0.12128906249999999	21.77734375	1.0	0.1487500000000001	1.0
2.956787109375	1.309326171875	5.571533203125	0.20852050781250003	83.54248046875	1.0	0.2925000000000002	2.0
2.95849609375	2.86572265625	2.59912109375	-0.434619140625	55.3076171875	1.0	0.19562500000000013	1.0
2.960205078125	3.191650390625	1.086669921875	0.34694824218750003	49.48486328125	1.0	0.18312500000000012	1.0
2.9619140625	0.9931640625	1.6884765625	-0.025488281250000022	15.009765625	1.0	0.6925000000000006	2.0
2.963623046875	5.064208984375	3.320556640625	0.10568847656249997	99.62646484375	1.0	0.14562500000000012	1.0
2.96533203125	4.13037109375	5.00634765625	-0.333544921875	71.5673828125	1.0	0.16125000000000012	1.0
2.967041015625	1.927001953125	3.982177734375	0.25290527343749997	43.59619140625	1.0	0.2393750000000002	2.0
2.96875	1.90625	1.78125	-0.25312500000000004	74.6875	1.0	0.2425000000000002	2.0
2.970458984375	4.112060546875	3.452392578125	0.3333251953125	35.55419921875	1.0	0.16125000000000012	1.0
2.97216796875	5.04345703125	4.87451171875	-0.10590820312499999	18.9208984375	1.0	0.14562500000000012	1.0
2.973876953125	0.974853515625	3.889404296875	0.0252685546875	92.19970703125	1.0	0.3456250000000003	2.0
2.9755859375	3.1708984375	4.5302734375	-0.34716796875	63.349609375	1.0	0.18625000000000014	1.0
2.977294921875	2.847412109375	5.400634765625	0.4343994140625	46.36474609375	1.0	0.19562500000000013	1.0
2.97900390625	1.28857421875	2.77001953125	-0.208740234375	29.2041015625	1.0	0.9675000000000009	3.0
2.980712890625	4.729736328125	1.296630859375	0.12106933593749997	79.63134765625	1.0	0.1518750000000001	1.0
2.982421875	4.416015625	2.259765625	0.33925781250000003	89.62890625	1.0	0.1581250000000001	1.0
2.984130859375	1.602294921875	1.411376953125	-0.4278076171875	16.39404296875	1.0	0.4237500000000004	2.0
2.98583984375	2.53369140625	4.41552734375	0.201708984375	33.8623046875	1.0	0.20812500000000014	2.0
2.987548828125	3.484619140625	5.910888671875	-0.11359863281249999	73.03955078125	1.0	0.17687500000000014	1.0
2.9892578125	0.6611328125	5.3017578125	0.24521484374999997	82.158203125	1.0	0.43625000000000036	2.0
2.990966796875	5.357177734375	3.691650390625	-0.3267333984375	31.77490234375	1.0	0.1425000000000001	1.0
2.99267578125	3.79833984375	1.97900390625	0.09887695312500006	48.0126953125	1.0	0.1706250000000001	1.0
2.994384765625	2.219970703125	3.025146484375	-0.017797851562500022	65.04150390625	1.0	0.22375000000000017	2.0
2.99609375	4.07421875	5.62890625	0.151171875	23.0078125	1.0	0.16437500000000013	1.0
2.997802734375	1.905029296875	4.604736328125	-0.1764404296875	85.12451171875	1.0	0.24562500000000018	2.0
2.99951171875	0.96142578125	1.06591796875	0.403857421875	56.5380859375	1.0	0.3550000000000003	2.0
3.001220703125	5.017822265625	2.697998046875	-0.3790283203125	51.06689453125	1.0	0.1487500000000001	1.0
3.0029296875	2.8388671875	3.2216796875	0.05009765625000001	13.779296875	1.0	0.19875000000000015	1.0
3.004638671875	3.140380859375	1.709228515625	-0.0823974609375	98.04443359375	1.0	0.18937500000000015	1.0
3.00634765625	4.70654296875	4.11767578125	0.308056640625	70.3369140625	1.0	0.1550000000000001	1.0
3.008056640625	1.272705078125	4.948974609375	-0.27619628906250004	42.01416015625	1.0	0.9675000000000009	3.0
3.009765625	1.583984375	3.607421875	-0.0439453125	54.82421875	1.0	0.2706250000000002	2.0
3.011474609375	4.395263671875	5.063720703125	0.07492675781249997	60.33935546875	1.0	0.1581250000000001	1.0
3.01318359375	3.45166015625	3.10693359375	-0.301025390625	88.3544921875	1.0	0.18312500000000012	1.0
3.014892578125	2.527587890625	2.219482421875	0.2696044921875	26.28173828125	1.0	0.21125000000000016	2.0
3.0166015625	5.3291015625	1.4931640625	-0.14501953125	38.212890625	1.0	0.14562500000000012	1.0
3.018310546875	0.650146484375	2.500244140625	0.16896972656250003	66.57958984375	1.0	0.4487500000000004	2.0
3.02001953125	2.21630859375	5.82666015625	-0.396826171875	94.7705078125	1.0	0.2268750000000002	2.0
3.021728515625	3.762939453125	4.177490234375	0.37243652343750006	10.54931640625	1.0	0.17375000000000013	1.0
3.0234375	4.9140625	4.2421875	0.09140624999999997	78.203125	1.0	0.1518750000000001	1.0
3.025146484375	0.869873046875	5.757080078125	-0.011206054687500022	27.81982421875	1.0	0.9675000000000009	3.0
3.02685546875	1.80126953125	2.41357421875	0.23862304687499997	44.9365234375	1.0	0.2550000000000002	2.0
3.028564453125	3.982666015625	1.584716796875	-0.3192626953125	61.96533203125	1.0	0.16750000000000012	1.0
3.0302734375	1.1787109375	2.1474609375	0.22236328125	93.583984375	1.0	0.32062500000000027	2.0
3.031982421875	4.605224609375	3.174072265625	-0.1351318359375	20.34912109375	1.0	0.1581250000000001	1.0
3.03369140625	3.04638671875	5.15283203125	0.360791015625	36.9384765625	1.0	0.19562500000000013	1.0
3.035400390625	2.737548828125	3.523193359375	-0.4484619140625	76.11572265625	1.0	0.20500000000000015	2.0
3.037109375	2.423828125	5.033203125	-0.2162109375	63.61328125	1.0	0.21750000000000017	2.0
3.038818359375	3.360107421875	4.028564453125	0.12766113281249997	46.62841796875	1.0	0.18625000000000014	1.0
3.04052734375	4.29150390625	1.64208984375	-0.353759765625	30.3466796875	1.0	0.16437500000000013	1.0
3.042236328125	1.492431640625	3.293701171875	0.44187011718749997	80.77392578125	1.0	0.2831250000000002	2.0
3.0439453125	3.6689453125	2.6064453125	-0.08525390625000001	74.423828125	1.0	0.17687500000000014	1.0
3.045654296875	2.114990234375	1.152587890625	0.003735351562499989	35.29052734375	1.0	0.23625000000000018	2.0
3.04736328125	0.55615234375	4.67431640625	-0.231591796875	17.7783203125	1.0	0.9675000000000009	3.0
3.049072265625	5.227783203125	5.564208984375	0.3126708984375	91.05712890625	1.0	0.1487500000000001	1.0
3.05078125	1.06640625	2.93359375	-0.41835937500000003	43.3984375	1.0	0.9675000000000009	3.0
3.052490234375	5.147216796875	2.065673828125	0.39309082031250003	71.76513671875	1.0	0.1487500000000001	1.0
3.05419921875	4.20361328125	3.76123046875	-0.16567382812499998	99.4287109375	1.0	0.16437500000000013	1.0
3.055908203125	2.010009765625	5.237060546875	0.1905029296875	15.20751953125	1.0	0.2425000000000002	2.0
3.0576171875	4.8310546875	5.9951171875	-0.29443359375	49.638671875	1.0	0.1550000000000001	1.0
3.059326171875	1.382568359375	4.326416015625	0.2621337890625	55.15380859375	1.0	0.2987500000000003	2.0
3.06103515625	2.94873046875	1.34423828125	-0.03647460937500002	83.6962890625	1.0	0.19875000000000015	1.0
3.062744140625	3.264892578125	2.331787109375	0.06833496093749997	21.62353515625	1.0	0.18937500000000015	1.0
3.064453125	3.576171875	1.224609375	0.28652343750000003	11.93359375	1.0	0.18312500000000012	1.0
3.066162109375	2.637451171875	2.837158203125	-0.2555419921875	96.19873046875	1.0	0.21125000000000016	2.0
3.06787109375	1.69384765625	5.48974609375	0.029443359374999978	67.9638671875	1.0	0.2675000000000002	2.0
3.069580078125	4.519775390625	4.446044921875	-0.06086425781249999	39.64111328125	1.0	0.16125000000000012	1.0
3.0712890625	2.3212890625	3.9541015625	0.41044921875	24.853515625	1.0	0.2268750000000002	2.0
3.072998046875	3.892333984375	4.804931640625	-0.3864990234375	86.97021484375	1.0	0.17375000000000013	1.0
3.07470703125	5.45849609375	3.36572265625	0.158642578125	58.9111328125	1.0	0.14562500000000012	1.0
3.076416015625	0.755126953125	1.872802734375	-0.1830322265625	53.43994140625	1.0	0.9675000000000009	3.0
3.078125	3.078125	3.265625	-0.1828125	45.15625	1.0	0.19562500000000013	1.0
3.079833984375	2.783935546875	1.655517578125	0.15051269531250006	62.27294921875	1.0	0.20812500000000014	2.0
3.08154296875	1.21533203125	4.01513671875	-0.373095703125	79.3896484375	1.0	0.9675000000000009	3.0
3.083251953125	4.646728515625	5.061279296875	0.4049560546875	28.91845703125	1.0	0.1581250000000001	1.0
3.0849609375	1.8427734375	5.5458984375	-0.07998046874999998	36.630859375	1.0	0.25812500000000016	2.0
3.086669921875	4.019287109375	4.697509765625	0.05471191406250003	75.89599609375	1.0	0.1706250000000001	1.0
3.08837890625	4.96044921875	1.12939453125	-0.279052734375	92.4853515625	1.0	0.1550000000000001	1.0
3.090087890625	0.901611328125	2.624755859375	0.3038818359375	19.16259765625	1.0	0.38312500000000027	2.0
3.091796875	0.587890625	1.556640625	0.07207031250000001	31.97265625	1.0	0.9675000000000009	3.0
3.093505859375	5.274169921875	2.427001953125	-0.04812011718749998	82.48779296875	1.0	0.1487500000000001	1.0
3.09521484375	3.70556640625	5.74365234375	0.272021484375	66.2060546875	1.0	0.18000000000000013	1.0
3.096923828125	2.156494140625	4.270263671875	-0.2964111328125	49.13330078125	1.0	0.2393750000000002	2.0
3.0986328125	4.3330078125	3.5048828125	0.17490234374999997	16.064453125	1.0	0.16750000000000012	1.0
3.100341796875	1.529052734375	5.176025390625	-0.1439208984375	89.43115234375	1.0	0.2862500000000002	2.0
3.10205078125	2.47021484375	3.15087890625	0.36606445312499997	71.9189453125	1.0	0.22375000000000017	2.0
3.103759765625	3.391845703125	2.165771484375	-0.39748535156250003	32.69775390625	1.0	0.18937500000000015	1.0
3.10546875	2.90234375	4.45703125	0.33398437500000006	97.5390625	1.0	0.20500000000000015	2.0
3.107177734375	3.233154296875	5.464111328125	-0.2467529296875	13.40576171875	1.0	0.9675000000000009	3.0
3.10888671875	4.78955078125	2.86279296875	0.024169921875	41.0693359375	1.0	0.1581250000000001	1.0
3.110595703125	1.345947265625	1.213623046875	-0.11184082031249998	69.34814453125	1.0	0.3081250000000002	2.0
3.1123046875	4.1669921875	1.8935546875	0.42978515624999997	85.498046875	1.0	0.1706250000000001	1.0
3.114013671875	1.968505859375	3.349853515625	-0.3495849609375	23.51318359375	1.0	0.9675000000000009	3.0
3.11572265625	1.03466796875	4.82080078125	0.12524414062500006	52.0556640625	1.0	0.35812500000000025	2.0
3.117431640625	5.100830078125	3.933349609375	-0.20588378906250002	57.48291015625	1.0	0.1550000000000001	1.0
3.119140625	5.412109375	5.248046875	-0.4236328125	67.48046875	1.0	0.1487500000000001	1.0
3.120849609375	0.723388671875	3.735595703125	0.3421142578125	39.24560546875	1.0	0.4393750000000004	2.0
3.12255859375	2.27978515625	2.09130859375	-0.11821289062500001	11.0107421875	1.0	0.6050000000000005	2.0
3.124267578125	3.855712890625	2.922607421875	0.1992919921875	95.18798828125	1.0	0.17687500000000014	1.0
3.1259765625	1.6572265625	2.3525390625	-0.32783203125	59.306640625	1.0	0.7800000000000007	2.0
3.127685546875	4.478271484375	1.328369140625	0.23928222656250003	53.92333984375	1.0	0.16437500000000013	1.0
3.12939453125	3.54443359375	4.34228515625	-0.01713867187500001	25.8642578125	1.0	0.18625000000000014	1.0
3.131103515625	2.591064453125	5.974365234375	0.10524902343750003	87.89306640625	1.0	0.22062500000000015	2.0
3.1328125	1.3984375	5.8828125	0.38671875000000006	20.546875	1.0	0.30500000000000027	2.0
3.134521484375	4.854248046875	4.428955078125	-0.4190185546875	93.91357421875	1.0	0.1581250000000001	1.0
3.13623046875	3.28564453125	1.39794921875	0.19643554687500003	77.2802734375	1.0	0.19562500000000013	1.0
3.137939453125	2.967041015625	2.287841796875	-0.16457519531249998	38.05908203125	1.0	0.20500000000000015	2.0
3.1396484375	5.1630859375	3.0068359375	0.26455078125000003	27.490234375	1.0	0.1550000000000001	1.0
3.141357421875	1.089599609375	2.002197265625	-0.2898193359375	78.00537109375	1.0	0.9675000000000009	3.0
3.14306640625	2.03076171875	3.66845703125	0.06547851562500001	60.8447265625	1.0	0.2518750000000002	2.0
3.144775390625	4.221923828125	5.320068359375	-0.0406494140625	43.77197265625	1.0	0.1706250000000001	1.0
3.146484375	3.908203125	3.861328125	-0.2583984375	34.08203125	1.0	0.17687500000000014	1.0
3.148193359375	2.344482421875	4.887939453125	0.28234863281250006	73.34716796875	1.0	0.23312500000000017	2.0
3.14990234375	0.77587890625	3.43896484375	-0.05844726562500002	90.8154296875	1.0	0.9675000000000009	3.0
3.151611328125	5.476806640625	1.809326171875	0.0340576171875	17.49267578125	1.0	0.1518750000000001	1.0
3.1533203125	2.6533203125	1.2783203125	-0.38056640625	47.705078125	1.0	0.21750000000000017	2.0
3.155029296875	3.599365234375	2.793212890625	0.4115478515625	64.82177734375	1.0	0.18625000000000014	1.0
3.15673828125	4.54052734375	5.37744140625	-0.189404296875	81.0595703125	1.0	0.16437500000000013	1.0
3.158447265625	1.712158203125	4.548583984375	0.15798339843750003	30.58837890625	1.0	0.2768750000000002	2.0
3.16015625	4.58203125	2.23046875	-0.010546875000000011	56.0546875	1.0	0.16437500000000013	1.0
3.161865234375	1.162841796875	3.081298828125	0.09777832031250006	50.67138671875	1.0	0.3393750000000003	2.0
3.16357421875	2.71923828125	5.08935546875	-0.320361328125	22.0849609375	1.0	0.9675000000000009	3.0
3.165283203125	3.025634765625	3.596435546875	0.23269042968750003	84.11376953125	1.0	0.20500000000000015	2.0
3.1669921875	0.8466796875	4.1982421875	-0.13974609375000002	70.732421875	1.0	0.9675000000000009	3.0
3.168701171875	4.898193359375	5.810791015625	0.21994628906249997	42.49755859375	1.0	0.16125000000000012	1.0
3.17041015625	3.96435546875	2.51611328125	-0.444287109375	14.7900390625	1.0	0.4643750000000004	2.0
3.172119140625	1.780517578125	1.472412109375	0.36364746093750006	98.96728515625	1.0	0.2706250000000002	2.0
3.173828125	2.091796875	2.708984375	0.13183593750000006	86.46484375	1.0	0.2487500000000002	2.0
3.175537109375	3.653076171875	1.040283203125	-0.2133544921875	24.47998046875	1.0	0.18625000000000014	1.0
3.17724609375	5.20947265625	4.63037109375	0.43725585937500006	52.4951171875	1.0	0.1550000000000001	1.0
3.178955078125	0.535400390625	5.617919921875	-0.3561767578125	57.92236328125	1.0	0.9675000000000009	3.0
3.1806640625	3.3369140625	4.9697265625	0.002636718749999989	96.572265625	1.0	0.19562500000000013	1.0
3.182373046875	2.407958984375	4.101806640625	-0.0911865234375	12.43896484375	1.0	0.9675000000000009	3.0
3.18408203125	1.47412109375	1.72509765625	0.31333007812499997	40.6298828125	1.0	0.3018750000000002	2.0
3.185791015625	4.270751953125	3.200927734375	-0.2252197265625	68.90869140625	1.0	0.17375000000000013	1.0
3.1875	1.4375	2.5625	0.05624999999999997	94.375	1.0	0.30500000000000027	2.0
3.189208984375	4.268310546875	1.108642578125	-0.03229980468749999	10.24169921875	1.0	0.17375000000000013	1.0
3.19091796875	3.32470703125	4.71826171875	0.259716796875	38.6083984375	1.0	0.19562500000000013	1.0
3.192626953125	2.381103515625	5.608154296875	-0.2841064453125	66.88720703125	1.0	0.23625000000000018	2.0
3.1943359375	5.2021484375	4.9990234375	0.18720703125	88.662109375	1.0	0.1581250000000001	1.0
3.196044921875	0.503662109375	3.994384765625	-0.15622558593750002	26.67724609375	1.0	0.9675000000000009	3.0
3.19775390625	2.06982421875	1.67626953125	0.381884765625	54.5166015625	1.0	0.2518750000000002	2.0
3.199462890625	3.635986328125	3.327880859375	-0.4133056640625	59.94384765625	1.0	0.18937500000000015	1.0
3.201171875	3.947265625	2.103515625	-0.1951171875	69.94140625	1.0	0.18312500000000012	1.0
3.202880859375	1.758544921875	3.130126953125	0.16281738281249997	41.70654296875	1.0	0.2768750000000002	2.0
3.20458984375	0.81494140625	5.19677734375	-0.388916015625	14.1748046875	1.0	0.9675000000000009	3.0
3.206298828125	4.890869140625	3.567138671875	0.42077636718750006	98.35205078125	1.0	0.16125000000000012	1.0
3.2080078125	2.6923828125	4.2080078125	-0.06416015624999999	56.845703125	1.0	0.22062500000000015	2.0
3.209716796875	3.013427734375	5.722900390625	0.03889160156249999	51.46240234375	1.0	0.20812500000000014	2.0
3.21142578125	4.57958984375	2.44775390625	-0.266748046875	22.7001953125	1.0	0.16750000000000012	1.0
3.213134765625	1.126220703125	1.618896484375	0.2915771484375	84.72900390625	1.0	0.3550000000000003	2.0
3.21484375	4.54296875	3.91015625	-0.439453125	48.3203125	1.0	0.1706250000000001	1.0
3.216552734375	1.748779296875	4.760986328125	0.35793457031250003	65.43701171875	1.0	0.28000000000000025	2.0
3.21826171875	2.68017578125	3.40966796875	-0.13051757812499998	81.8505859375	1.0	0.22375000000000017	2.0
3.219970703125	3.611572265625	1.916748046875	0.2115966796875	31.37939453125	1.0	0.18937500000000015	1.0
3.2216796875	0.8076171875	1.1904296875	-0.31552734375	33.466796875	1.0	0.5425000000000004	2.0
3.223388671875	5.484130859375	2.802978515625	0.2269775390625	72.73193359375	1.0	0.1550000000000001	1.0
3.22509765625	3.92529296875	5.52392578125	-0.0013183593750000222	90.0244140625	1.0	0.18312500000000012	1.0
3.226806640625	2.366455078125	4.480224609375	0.08942871093749999	16.70166015625	1.0	0.2393750000000002	2.0
3.228515625	2.052734375	5.951171875	0.32167968750000003	29.51171875	1.0	0.25812500000000016	2.0
3.230224609375	4.239013671875	4.282470703125	-0.23444824218750002	80.02685546875	1.0	0.17687500000000014	1.0
3.23193359375	5.17041015625	1.38818359375	0.008349609375000011	63.0419921875	1.0	0.1581250000000001	1.0
3.233642578125	1.121337890625	2.375732421875	-0.09602050781249999	45.96923828125	1.0	0.3612500000000003	2.0
3.2353515625	3.2978515625	2.8994140625	0.44560546875	18.525390625	1.0	0.20187500000000017	2.0
3.237060546875	2.993896484375	2.031494140625	-0.3654052734375	91.89208984375	1.0	0.21125000000000016	2.0
3.23876953125	1.43505859375	3.79541015625	0.13754882812499997	75.0830078125	1.0	0.3143750000000003	2.0
3.240478515625	4.856689453125	5.271240234375	-0.2181884765625	35.86181640625	1.0	0.16437500000000013	1.0
3.2421875	3.5078125	5.3359375	-0.27421875	58.515625	1.0	0.19562500000000013	1.0
3.243896484375	2.588623046875	3.725830078125	0.2981689453125	53.13232421875	1.0	0.23000000000000018	2.0
3.24560546875	1.64501953125	1.94482421875	-0.07075195312499999	25.2490234375	1.0	0.2925000000000002	2.0
3.247314453125	4.451416015625	2.990966796875	0.04636230468750002	87.27783203125	1.0	0.17375000000000013	1.0
3.2490234375	2.2724609375	2.3037109375	-0.36826171875	68.271484375	1.0	0.24562500000000018	2.0
3.250732421875	3.823974609375	1.455322265625	0.3992431640625	40.03662109375	1.0	0.18625000000000014	1.0
3.25244140625	5.39013671875	4.37158203125	-0.173583984375	11.6259765625	1.0	0.16125000000000012	1.0
3.254150390625	0.706298828125	5.866943359375	0.1421630859375	95.80322265625	1.0	0.47375000000000045	2.0
3.255859375	1.017578125	4.564453125	0.37441406250000003	83.30078125	1.0	0.38312500000000027	2.0
3.257568359375	5.078857421875	5.434814453125	-0.4067138671875	21.31591796875	1.0	0.9675000000000009	3.0
3.25927734375	4.13525390625	2.73583984375	0.180615234375	50.0341796875	1.0	0.18312500000000012	1.0
3.260986328125	1.961181640625	1.262451171875	-0.1487548828125	55.46142578125	1.0	0.2675000000000002	2.0
3.2626953125	4.7626953125	1.8251953125	0.28037109374999997	99.736328125	1.0	0.16750000000000012	1.0
3.264404296875	1.333740234375	3.496337890625	-0.3056396484375	15.60302734375	1.0	0.9675000000000009	3.0
3.26611328125	2.89990234375	4.83056640625	0.07778320312500003	43.0908203125	1.0	0.21750000000000017	2.0
3.267822265625	3.196533203125	3.845458984375	-0.05295410156250002	71.36962890625	1.0	0.20812500000000014	2.0
3.26953125	2.47265625	1.52734375	0.11601562500000001	18.0859375	1.0	0.23625000000000018	2.0
3.271240234375	3.428466796875	2.534423828125	-0.19753417968749998	91.45263671875	1.0	0.19875000000000015	1.0
3.27294921875	4.35986328125	5.79248046875	0.42495117187500003	74.1162109375	1.0	0.17687500000000014	1.0
3.274658203125	1.541259765625	4.143310546875	-0.3438720703125	34.89501953125	1.0	0.9675000000000009	3.0
3.2763671875	3.7373046875	3.6513671875	0.014941406250000011	29.951171875	1.0	0.19250000000000014	1.0
3.278076171875	2.163818359375	5.107666015625	-0.10349121093750002	80.46630859375	1.0	0.2550000000000002	2.0
3.27978515625	0.60498046875	3.06298828125	0.329150390625	64.0087890625	1.0	0.5268750000000004	2.0
3.281494140625	5.296142578125	2.175537109375	-0.24104003906250002	46.93603515625	1.0	0.16125000000000012	1.0
3.283203125	4.982421875	3.255859375	-0.022851562499999978	37.24609375	1.0	0.16437500000000013	1.0
3.284912109375	0.918701171875	1.743408203125	0.11008300781249997	76.51123046875	1.0	0.4081250000000003	2.0
3.28662109375	1.85009765625	4.08349609375	-0.336181640625	93.2763671875	1.0	0.2768750000000002	2.0
3.288330078125	4.051025390625	4.914794921875	0.24851074218749997	19.95361328125	1.0	0.18312500000000012	1.0
3.2900390625	1.2275390625	5.6728515625	-0.12392578124999998	44.541015625	1.0	0.9675000000000009	3.0
3.291748046875	4.673583984375	4.648681640625	0.20412597656250003	61.65771484375	1.0	0.1706250000000001	1.0
3.29345703125	3.11474609375	1.02197265625	-0.431982421875	78.5986328125	1.0	0.21125000000000016	2.0
3.295166015625	2.786376953125	2.654052734375	0.35134277343750003	28.12744140625	1.0	0.22375000000000017	2.0
3.296875	5.421875	1.234375	0.35156250000000006	25.46875	1.0	0.1581250000000001	1.0
3.298583984375	0.752685546875	2.749267578125	-0.4401123046875	87.58544921875	1.0	0.9675000000000009	3.0
3.30029296875	2.30908203125	5.42138671875	0.21752929687500006	59.7021484375	1.0	0.2487500000000002	2.0
3.302001953125	3.865478515625	4.592529296875	-0.12941894531249998	54.23095703125	1.0	0.18937500000000015	1.0
3.3037109375	1.6865234375	3.8271484375	0.22939453125000003	11.318359375	1.0	0.2987500000000003	2.0
3.305419921875	4.488037109375	4.853759765625	-0.3109130859375	95.58349609375	1.0	0.17687500000000014	1.0
3.30712890625	3.55419921875	3.47314453125	0.08657226562500003	67.1728515625	1.0	0.19875000000000015	1.0
3.308837890625	2.620361328125	1.843505859375	-0.0054931640625	38.85009765625	1.0	0.23312500000000017	2.0
3.310546875	2.931640625	2.962890625	-0.2373046875	51.66015625	1.0	0.22062500000000015	2.0
3.312255859375	3.242919921875	1.958251953125	0.31750488281250006	57.17529296875	1.0	0.20812500000000014	2.0
3.31396484375	4.79931640625	3.71240234375	-0.09360351562500002	85.8935546875	1.0	0.1706250000000001	1.0
3.315673828125	1.375244140625	5.364013671875	0.012963867187499978	23.82080078125	1.0	0.33625000000000027	2.0
3.3173828125	4.1767578125	5.8486328125	-0.35947265625	41.376953125	1.0	0.18312500000000012	1.0
3.319091796875	1.997802734375	4.394775390625	0.4467041015625	69.74365234375	1.0	0.2706250000000002	2.0
3.32080078125	1.06396484375	1.43212890625	-0.22456054687500002	97.2314453125	1.0	0.6018750000000005	2.0
3.322509765625	5.110595703125	2.322021484375	0.1368896484375	13.01025390625	1.0	0.16437500000000013	1.0
3.32421875	0.55859375	4.92578125	-0.03164062499999998	72.2265625	1.0	0.9675000000000009	3.0
3.325927734375	5.264404296875	4.057861328125	0.06262207031250006	33.09326171875	1.0	0.16437500000000013	1.0
3.32763671875	3.69580078125	1.76904296875	-0.285205078125	15.7568359375	1.0	0.20187500000000017	2.0
3.329345703125	2.127197265625	3.244873046875	0.25378417968750006	89.03564453125	1.0	0.2612500000000002	2.0
3.3310546875	4.3232421875	2.6748046875	-0.16083984375	65.810546875	1.0	0.18312500000000012	1.0
3.332763671875	1.499755859375	1.006103515625	0.18479003906249997	48.82568359375	1.0	0.3175000000000002	2.0
3.33447265625	2.44091796875	4.66455078125	-0.409130859375	32.3681640625	1.0	0.9675000000000009	3.0
3.336181640625	3.382080078125	5.652099609375	0.38474121093749997	82.79541015625	1.0	0.20500000000000015	2.0
3.337890625	3.068359375	4.154296875	0.16699218750000006	92.79296875	1.0	0.21750000000000017	2.0
3.339599609375	2.754638671875	5.766845703125	-0.1922607421875	19.55810546875	1.0	0.2425000000000002	2.0
3.34130859375	1.18603515625	2.56005859375	0.41616210937500003	36.3232421875	1.0	0.3612500000000003	2.0
3.343017578125	4.636962890625	1.516357421875	-0.3913330078125	75.50048828125	1.0	0.17375000000000013	1.0
3.3447265625	1.8134765625	2.1962890625	0.03779296874999999	78.994140625	1.0	0.2862500000000002	2.0
3.346435546875	4.009521484375	3.047119140625	-0.07009277343749998	28.61083984375	1.0	0.18937500000000015	1.0
3.34814453125	4.95068359375	5.12353515625	0.29223632812500006	45.5517578125	1.0	0.1706250000000001	1.0
3.349853515625	0.872314453125	3.630615234375	-0.2603759765625	62.58056640625	1.0	0.9675000000000009	3.0
3.3515625	2.1796875	3.5390625	-0.20390625	40.234375	1.0	0.2612500000000002	2.0
3.353271484375	3.760498046875	5.210205078125	0.11535644531250006	68.60107421875	1.0	0.19562500000000013	1.0
3.35498046875	5.31689453125	3.11669921875	-0.337939453125	96.9677734375	1.0	0.16437500000000013	1.0
3.356689453125	0.623291015625	2.131591796875	0.42604980468750003	12.74658203125	1.0	0.9675000000000009	3.0
3.3583984375	3.4443359375	1.6005859375	-0.10107421875	52.802734375	1.0	0.20500000000000015	2.0
3.360107421875	2.495849609375	2.470947265625	0.019555664062499978	58.31787109375	1.0	0.2425000000000002	2.0
3.36181640625	1.56201171875	5.69970703125	-0.243896484375	86.1572265625	1.0	0.31125000000000025	2.0
3.363525390625	4.378173828125	4.226318359375	0.32497558593750003	24.08447265625	1.0	0.18312500000000012	1.0
3.365234375	4.689453125	5.580078125	0.10722656250000001	14.39453125	1.0	0.17687500000000014	1.0
3.366943359375	1.250732421875	4.731689453125	-0.02702636718750001	98.65966796875	1.0	0.3550000000000003	2.0
3.36865234375	2.80712890625	1.09521484375	0.250927734375	71.1279296875	1.0	0.23000000000000018	2.0
3.370361328125	3.133056640625	2.590576171875	-0.3315673828125	42.80517578125	1.0	0.21750000000000017	2.0
3.3720703125	0.9345703125	3.3095703125	0.21005859374999997	22.392578125	1.0	0.42687500000000034	2.0
3.373779296875	5.005615234375	1.699462890625	-0.12282714843749998	84.50927734375	1.0	0.1706250000000001	1.0
3.37548828125	4.07177734375	3.97119140625	0.34497070312500006	55.7470703125	1.0	0.18937500000000015	1.0
3.377197265625	1.868408203125	5.017333984375	-0.43264160156250003	50.27587890625	1.0	0.9675000000000009	3.0
3.37890625	3.80078125	2.38671875	0.29882812500000006	81.3671875	1.0	0.19562500000000013	1.0
3.380615234375	2.256591796875	1.362548828125	-0.2678466796875	30.98388671875	1.0	0.25812500000000016	2.0
3.38232421875	0.68798828125	4.30810546875	0.04526367187500002	47.3974609375	1.0	0.9675000000000009	3.0
3.384033203125	5.369384765625	5.940185546875	-0.07668457031249998	64.42626953125	1.0	0.16437500000000013	1.0
3.3857421875	2.5654296875	5.2919921875	0.39462890624999997	90.419921875	1.0	0.2425000000000002	2.0
3.387451171875	3.491943359375	3.779541015625	-0.3706787109375	17.18505859375	1.0	0.8581250000000008	2.0
3.38916015625	4.43310546875	2.04736328125	0.14633789062499997	34.4775390625	1.0	0.18312500000000012	1.0
3.390869140625	1.624267578125	2.878662109375	-0.1707275390625	73.65478515625	1.0	0.3081250000000002	2.0
3.392578125	1.310546875	1.927734375	-0.4025390625	61.15234375	1.0	0.8237500000000008	2.0
3.394287109375	4.746826171875	3.384033203125	0.3772705078125	44.16748046875	1.0	0.17687500000000014	1.0
3.39599609375	3.17822265625	4.78662109375	-0.153369140625	27.1826171875	1.0	0.21750000000000017	2.0
3.397705078125	2.879150390625	3.899169921875	0.17819824218749997	77.60986328125	1.0	0.23000000000000018	2.0
3.3994140625	5.0556640625	4.5009765625	-0.30673828125	76.884765625	1.0	0.1706250000000001	1.0
3.401123046875	1.001708984375	5.508056640625	0.27443847656250003	37.75146484375	1.0	0.4081250000000003	2.0
3.40283203125	1.94287109375	2.81884765625	-0.05229492187500001	20.9423828125	1.0	0.2831250000000002	2.0
3.404541015625	4.114501953125	1.169677734375	0.08415527343750001	94.22119140625	1.0	0.18937500000000015	1.0
3.40625	4.09375	4.59375	-0.08437499999999998	12.8125	1.0	0.19562500000000013	1.0
3.407958984375	1.924560546875	5.639892578125	0.05207519531249999	97.42919921875	1.0	0.2831250000000002	2.0
3.40966796875	0.98095703125	2.68701171875	-0.274658203125	69.5458984375	1.0	0.9675000000000009	3.0
3.411376953125	5.037353515625	1.076904296875	0.30651855468750006	41.57470703125	1.0	0.1706250000000001	1.0
3.4130859375	2.8583984375	1.7177734375	-0.17841796875	23.974609375	1.0	0.23312500000000017	2.0
3.414794921875	3.159912109375	3.213134765625	0.1531494140625	85.73974609375	1.0	0.21750000000000017	2.0
3.41650390625	4.72607421875	4.95751953125	-0.377490234375	57.3291015625	1.0	0.17687500000000014	1.0
3.418212890625	1.292236328125	4.109130859375	0.40231933593749997	51.50634765625	1.0	0.3550000000000003	2.0
3.419921875	1.603515625	5.072265625	0.17050781249999997	39.00390625	1.0	0.3143750000000003	2.0
3.421630859375	4.414794921875	3.598876953125	-0.1465576171875	67.01904296875	1.0	0.18312500000000012	1.0
3.42333984375	3.47119140625	2.22802734375	0.37045898437499997	95.7373046875	1.0	0.20812500000000014	2.0
3.425048828125	2.547119140625	3.098388671875	-0.3948486328125	11.16455078125	1.0	0.9675000000000009	3.0
3.4267578125	5.3486328125	2.4892578125	0.07646484375000001	54.033203125	1.0	0.16750000000000012	1.0
3.428466796875	0.669677734375	1.504150390625	-0.04548339843749999	59.89990234375	1.0	0.9675000000000009	3.0
3.43017578125	2.23583984375	4.16650390625	0.267626953125	87.3876953125	1.0	0.26437500000000025	2.0
3.431884765625	3.782470703125	5.837646484375	-0.2990478515625	25.66650390625	1.0	0.20187500000000017	2.0
3.43359375	1.88671875	3.44140625	0.432421875	62.3828125	1.0	0.28937500000000027	2.0
3.435302734375	4.092529296875	1.792236328125	-0.3451904296875	45.74951171875	1.0	0.19250000000000014	1.0
3.43701171875	5.02392578125	3.87841796875	0.12260742187500001	28.4130859375	1.0	0.17375000000000013	1.0
3.438720703125	0.955322265625	4.885498046875	-0.21027832031250002	79.19189453125	1.0	0.9675000000000009	3.0
3.4404296875	3.1513671875	5.4091796875	0.33134765625	75.654296875	1.0	0.22062500000000015	2.0
3.442138671875	2.827880859375	4.521728515625	-0.2511474609375	36.16943359375	1.0	0.23312500000000017	2.0
3.44384765625	1.26904296875	1.30517578125	0.02680664062499999	19.7119140625	1.0	0.36437500000000034	2.0
3.445556640625	4.710205078125	2.761474609375	-0.10744628906249998	92.63916015625	1.0	0.18000000000000013	1.0
3.447265625	4.396484375	1.419921875	-0.3251953125	82.94921875	1.0	0.18625000000000014	1.0
3.448974609375	1.582763671875	2.251220703125	0.24367675781250003	32.21435546875	1.0	0.32062500000000027	2.0
3.45068359375	2.51416015625	5.91943359375	-0.019775390625	48.9794921875	1.0	0.2487500000000002	2.0
3.452392578125	3.465087890625	4.406982421875	0.10085449218750003	65.65673828125	1.0	0.21125000000000016	2.0
3.4541015625	0.6416015625	3.6806640625	-0.42626953125	88.837890625	1.0	0.9675000000000009	3.0
3.455810546875	5.337646484375	5.312744140625	0.3377197265625	15.95458984375	1.0	0.1706250000000001	1.0
3.45751953125	3.77880859375	3.01416015625	-0.11557617187500002	32.8955078125	1.0	0.20187500000000017	2.0
3.459228515625	2.200439453125	1.989990234375	0.2036865234375	72.42431640625	1.0	0.2675000000000002	2.0
3.4609375	0.8515625	2.0546875	0.26015625000000003	50.078125	1.0	0.45812500000000034	2.0
3.462646484375	4.932373046875	2.944580078125	-0.2924560546875	55.94482421875	1.0	0.17687500000000014	1.0
3.46435546875	3.98876953125	5.22607421875	0.06987304687500001	84.3115234375	1.0	0.19562500000000013	1.0
3.466064453125	1.795166015625	3.772216796875	-0.03801269531250001	22.59033203125	1.0	0.3018750000000002	2.0
3.4677734375	4.6162109375	4.3349609375	0.39111328125000006	42.958984375	1.0	0.18312500000000012	1.0
3.469482421875	1.167724609375	5.986572265625	-0.4163818359375	70.97412109375	1.0	0.9675000000000009	3.0
3.47119140625	2.73388671875	2.34033203125	0.19204101562500003	98.8134765625	1.0	0.2393750000000002	2.0
3.472900390625	3.050048828125	1.335693359375	-0.16721191406250002	14.24072265625	1.0	0.23000000000000018	2.0
3.474609375	3.361328125	2.845703125	-0.3849609375	24.23828125	1.0	0.6206250000000005	2.0
3.476318359375	2.422607421875	1.216064453125	0.40891113281249997	86.00341796875	1.0	0.25812500000000016	2.0
3.47802734375	1.47900390625	4.45458984375	-0.185009765625	58.4716796875	1.0	0.9675000000000009	3.0
3.479736328125	4.304931640625	5.481201171875	0.16062011718749997	52.64892578125	1.0	0.18937500000000015	1.0
3.4814453125	2.1064453125	4.7939453125	-0.25400390625	12.548828125	1.0	0.9675000000000009	3.0
3.483154296875	3.677490234375	3.965087890625	0.2849853515625	97.16552734375	1.0	0.20812500000000014	2.0
3.48486328125	5.24365234375	1.86181640625	-0.06284179687500002	68.4033203125	1.0	0.17375000000000013	1.0
3.486572265625	0.540283203125	3.376708984375	0.03142089843750001	40.43212890625	1.0	0.9675000000000009	3.0
3.48828125	5.12890625	5.74609375	-0.13710937499999998	94.0234375	1.0	0.17375000000000013	1.0
3.489990234375	1.084716796875	4.253173828125	0.22434082031249997	21.14013671875	1.0	0.40500000000000036	2.0
3.49169921875	2.01611328125	1.57373046875	-0.44692382812500003	37.5537109375	1.0	0.46750000000000036	2.0
3.493408203125	4.197509765625	2.424560546875	0.35925292968750006	77.08251953125	1.0	0.19250000000000014	1.0
3.4951171875	1.3935546875	3.1826171875	-0.01318359375	77.763671875	1.0	0.34875000000000034	2.0
3.496826171875	4.820068359375	2.138916015625	0.09338378906250006	27.02880859375	1.0	0.18312500000000012	1.0
3.49853515625	3.26123046875	3.53173828125	-0.317724609375	44.3212890625	1.0	0.22062500000000015	2.0
3.500244140625	2.952392578125	5.144287109375	0.23708496093750003	60.99853515625	1.0	0.23312500000000017	2.0
3.501953125	2.638671875	4.037109375	0.005273437499999978	73.80859375	1.0	0.2487500000000002	2.0
3.503662109375	3.574951171875	5.024658203125	-0.0867919921875	34.32373046875	1.0	0.21125000000000016	2.0
3.50537109375	4.50634765625	3.30224609375	0.31069335937500003	17.3388671875	1.0	0.18625000000000014	1.0
3.507080078125	1.707275390625	1.633544921875	-0.2296142578125	90.26611328125	1.0	0.3143750000000003	2.0
3.5087890625	3.8837890625	1.1416015625	0.12919921875	64.228515625	1.0	0.20187500000000017	2.0
3.510498046875	2.329833984375	2.617431640625	-0.2177490234375	47.59521484375	1.0	0.26437500000000025	2.0
3.51220703125	0.77099609375	5.55322265625	0.439892578125	30.7861328125	1.0	0.4956250000000004	2.0
3.513916015625	5.442626953125	4.685302734375	-0.3517822265625	81.56494140625	1.0	0.1706250000000001	1.0
3.515625	2.765625	5.453125	-0.3515625	84.53125	1.0	0.2425000000000002	2.0
3.517333984375	3.096435546875	4.468017578125	0.43176269531250006	22.89794921875	1.0	0.23000000000000018	2.0
3.51904296875	4.65283203125	1.20263671875	-0.204345703125	51.2646484375	1.0	0.18625000000000014	1.0
3.520751953125	1.209228515625	2.873779296875	0.12370605468750001	57.04345703125	1.0	0.38312500000000027	2.0
3.5224609375	4.0302734375	3.3583984375	-0.24873046875000002	98.505859375	1.0	0.19875000000000015	1.0
3.524169921875	1.831787109375	1.885009765625	0.33596191406250003	14.02099609375	1.0	0.3018750000000002	2.0
3.52587890625	0.89794921875	3.94189453125	-0.11030273437499999	41.8603515625	1.0	0.9675000000000009	3.0
3.527587890625	4.964111328125	4.812255859375	0.02263183593750001	69.78759765625	1.0	0.18000000000000013	1.0
3.529296875	5.275390625	3.744140625	0.24082031249999997	60.09765625	1.0	0.17375000000000013	1.0
3.531005859375	0.586669921875	5.239501953125	-0.3293701171875	54.36279296875	1.0	0.9675000000000009	3.0
3.53271484375	2.14306640625	2.93115234375	0.10327148437500006	26.8310546875	1.0	0.28000000000000025	2.0
3.534423828125	3.718994140625	2.082763671875	-0.015161132812499978	88.50830078125	1.0	0.20812500000000014	2.0
3.5361328125	1.5205078125	1.3173828125	0.34365234375000003	66.689453125	1.0	0.33625000000000027	2.0
3.537841796875	4.341552734375	2.363525390625	-0.4251708984375	38.80615234375	1.0	0.19250000000000014	1.0
3.53955078125	3.40771484375	5.96337890625	0.197314453125	10.0439453125	1.0	0.22062500000000015	2.0
3.541259765625	2.454345703125	4.353271484375	-0.11623535156249998	94.57275390625	1.0	0.2612500000000002	2.0
3.54296875	3.21484375	1.64453125	0.052734375000000056	35.6640625	1.0	0.2268750000000002	2.0
3.544677734375	2.920654296875	3.276611328125	-0.0780029296875	75.28076171875	1.0	0.2393750000000002	2.0
3.54638671875	1.35205078125	5.05029296875	0.30541992187500006	91.6943359375	1.0	0.3612500000000003	2.0
3.548095703125	4.783447265625	4.026123046875	-0.28059082031250004	18.72314453125	1.0	0.18937500000000015	1.0
3.5498046875	1.9794921875	4.7060546875	0.14853515624999997	46.123046875	1.0	0.2925000000000002	2.0
3.551513671875	4.156005859375	5.537353515625	-0.1808349609375	62.88818359375	1.0	0.19875000000000015	1.0
3.55322265625	5.09716796875	2.63330078125	0.40649414062500006	80.1806640625	1.0	0.18000000000000013	1.0
3.554931640625	1.038330078125	1.120849609375	-0.3746337890625	29.35791015625	1.0	0.4862500000000004	2.0
3.556640625	0.724609375	2.435546875	-0.1423828125	16.85546875	1.0	0.9675000000000009	3.0
3.558349609375	5.410888671875	1.548095703125	0.17336425781250003	89.87060546875	1.0	0.17375000000000013	1.0
3.56005859375	3.84228515625	4.27880859375	-0.399462890625	72.8857421875	1.0	0.20812500000000014	2.0
3.561767578125	2.293212890625	5.735107421875	0.36804199218750006	33.31298828125	1.0	0.2706250000000002	2.0
3.5634765625	4.4697265625	5.1650390625	-0.04658203124999999	31.181640625	1.0	0.19250000000000014	1.0
3.565185546875	1.665771484375	3.515869140625	0.07053222656249997	82.04833984375	1.0	0.3237500000000003	2.0
3.56689453125	2.60693359375	2.15478515625	-0.298388671875	65.2392578125	1.0	0.2550000000000002	2.0
3.568603515625	3.528564453125	3.161865234375	0.2739990234375	48.51806640625	1.0	0.21750000000000017	2.0
3.5703125	4.8359375	3.0703125	0.21796875	71.171875	1.0	0.18312500000000012	1.0
3.572021484375	1.416748046875	2.241455078125	-0.1377685546875	43.28857421875	1.0	0.9675000000000009	3.0
3.57373046875	2.97314453125	3.58544921875	0.365185546875	15.4052734375	1.0	0.2393750000000002	2.0
3.575439453125	3.279541015625	5.100341796875	-0.44582519531250003	99.93408203125	1.0	0.2268750000000002	2.0
3.5771484375	1.1005859375	5.8193359375	0.09580078124999997	55.615234375	1.0	0.41125000000000034	2.0
3.578857421875	5.152099609375	4.189697265625	-0.008569335937499978	49.88037109375	1.0	0.18000000000000013	1.0
3.58056640625	4.21826171875	1.48095703125	0.23422851562499997	21.4697265625	1.0	0.19875000000000015	1.0
3.582275390625	2.034423828125	2.507568359375	-0.3218994140625	83.14697265625	1.0	0.2925000000000002	2.0
3.583984375	2.345703125	1.048828125	-0.08964843750000001	95.95703125	1.0	0.2706250000000002	2.0
3.585693359375	3.906982421875	2.700439453125	0.0010986328125	11.47216796875	1.0	0.20812500000000014	2.0
3.58740234375	5.46337890625	5.62646484375	-0.227197265625	40.1904296875	1.0	0.17375000000000013	1.0
3.589111328125	0.789306640625	4.621826171875	0.31530761718750006	68.11767578125	1.0	0.5050000000000004	2.0
3.5908203125	3.5908203125	4.0908203125	-0.21181640625	87.080078125	1.0	0.21750000000000017	2.0
3.592529296875	2.661865234375	4.980712890625	0.1302978515625	25.44677734375	1.0	0.2550000000000002	2.0
3.59423828125	1.72802734375	3.18994140625	-0.358154296875	52.9345703125	1.0	0.9675000000000009	3.0
3.595947265625	4.524658203125	1.736083984375	0.43923339843750003	58.71337890625	1.0	0.19250000000000014	1.0
3.59765625	1.14453125	4.41796875	-0.291796875	27.9296875	1.0	0.9675000000000009	3.0
3.599365234375	4.600341796875	5.893798828125	0.2665283203125	78.79638671875	1.0	0.19250000000000014	1.0
3.60107421875	3.03173828125	2.27685546875	-0.03911132812500001	61.4599609375	1.0	0.23625000000000018	2.0
3.602783203125	2.713134765625	1.408935546875	0.06394042968749997	44.73876953125	1.0	0.2518750000000002	2.0
3.6044921875	4.9091796875	2.0107421875	-0.42099609375	20.107421875	1.0	0.3987500000000004	2.0
3.606201171875	0.835693359375	2.998291015625	0.38869628906250003	93.12255859375	1.0	0.48937500000000045	2.0
3.60791015625	1.77685546875	5.32861328125	-0.163037109375	76.6650390625	1.0	0.3175000000000002	2.0
3.609619140625	3.968017578125	3.659912109375	0.1948974609375	37.09228515625	1.0	0.20812500000000014	2.0
3.611328125	3.654296875	4.896484375	0.41308593750000006	47.08984375	1.0	0.21750000000000017	2.0
3.613037109375	2.090576171875	3.852783203125	-0.3821044921875	63.85498046875	1.0	0.9675000000000009	3.0
3.61474609375	0.52197265625	1.81787109375	0.15600585937500006	80.6201171875	1.0	0.9675000000000009	3.0
3.616455078125	5.222900390625	3.430419921875	-0.1874267578125	29.79736328125	1.0	0.18000000000000013	1.0
3.6181640625	2.3994140625	2.7822265625	0.28388671875	34.697265625	1.0	0.2706250000000002	2.0
3.619873046875	3.345458984375	1.289306640625	-0.2599365234375	74.31396484375	1.0	0.2268750000000002	2.0
3.62158203125	4.28662109375	4.53759765625	0.03208007812500002	91.2548828125	1.0	0.19875000000000015	1.0
3.623291015625	1.458251953125	5.388427734375	-0.05646972656249999	18.28369140625	1.0	0.9675000000000009	3.0
3.625	2.375	4.125	0.33749999999999997	43.75	1.0	0.2706250000000002	2.0
3.626708984375	3.330810546875	5.796142578125	-0.42604980468750003	60.86669921875	1.0	0.9675000000000009	3.0
3.62841796875	4.26220703125	2.53076171875	0.20346679687499997	77.9833984375	1.0	0.20187500000000017	2.0
3.630126953125	1.443603515625	1.545654296875	-0.1153564453125	27.51220703125	1.0	0.5987500000000006	2.0
3.6318359375	3.6396484375	2.1865234375	0.24345703125	38.037109375	1.0	0.21750000000000017	2.0
3.633544921875	2.066162109375	3.056884765625	-0.3249755859375	77.30224609375	1.0	0.9675000000000009	3.0
3.63525390625	0.50732421875	5.11376953125	0.10063476562500001	93.8916015625	1.0	0.9675000000000009	3.0
3.636962890625	5.198486328125	3.640380859375	-0.019555664062499978	20.56884765625	1.0	0.18312500000000012	1.0
3.638671875	4.884765625	4.916015625	-0.2513671875	30.56640625	1.0	0.18625000000000014	1.0
3.640380859375	0.821044921875	4.067626953125	0.33156738281250003	81.08154296875	1.0	0.5018750000000004	2.0
3.64208984375	1.75244140625	1.75927734375	-0.107666015625	64.7998046875	1.0	0.3237500000000003	2.0
3.643798828125	3.953369140625	3.254638671875	0.02702636718750001	47.72705078125	1.0	0.20812500000000014	2.0
3.6455078125	1.1298828125	2.6455078125	-0.34541015625	17.470703125	1.0	0.9675000000000009	3.0
3.647216796875	4.575927734375	1.035400390625	0.43264160156250003	90.83740234375	1.0	0.19562500000000013	1.0
3.64892578125	3.01708984375	4.63525390625	-0.210498046875	73.3251953125	1.0	0.2425000000000002	2.0
3.650634765625	2.688720703125	5.681396484375	0.12282714843750003	34.10400390625	1.0	0.25812500000000016	2.0
3.65234375	3.60546875	2.97265625	-0.04570312500000001	98.9453125	1.0	0.22062500000000015	2.0
3.654052734375	2.686279296875	1.948486328125	0.07668457031250003	14.81201171875	1.0	0.25812500000000016	2.0
3.65576171875	1.74267578125	3.72216796875	-0.29926757812500004	42.4755859375	1.0	0.9675000000000009	3.0
3.657470703125	4.549072265625	5.354248046875	0.26784667968750003	70.75439453125	1.0	0.19562500000000013	1.0
3.6591796875	2.3701171875	5.8779296875	-0.14677734375	84.091796875	1.0	0.2768750000000002	2.0
3.660888671875	3.921630859375	4.365478515625	0.1707275390625	22.10693359375	1.0	0.21125000000000016	2.0
3.66259765625	5.48779296875	1.46142578125	-0.395068359375	50.6494140625	1.0	0.17687500000000014	1.0
3.664306640625	0.803955078125	2.292724609375	0.3706787109375	56.07666015625	1.0	0.5112500000000004	2.0
3.666015625	1.115234375	1.263671875	0.15292968749999997	68.88671875	1.0	0.42062500000000036	2.0
3.667724609375	5.176513671875	2.719970703125	-0.17819824218750002	40.65185546875	1.0	0.18312500000000012	1.0
3.66943359375	4.23291015625	5.45068359375	0.40209960937500006	12.4169921875	1.0	0.20500000000000015	2.0
3.671142578125	2.058837890625	4.563232421875	-0.3772705078125	96.59423828125	1.0	0.9675000000000009	3.0
3.6728515625	4.8603515625	3.8369140625	0.05185546874999997	57.900390625	1.0	0.18937500000000015	1.0
3.674560546875	1.431396484375	4.843994140625	-0.08415527343750001	52.51708984375	1.0	0.36750000000000027	2.0
3.67626953125	2.99755859375	3.48291015625	0.30629882812500003	24.4580078125	1.0	0.24562500000000018	2.0
3.677978515625	3.294189453125	1.833740234375	-0.2744384765625	86.48681640625	1.0	0.23312500000000017	2.0
3.6796875	4.4453125	1.8984375	-0.21796875000000002	19.140625	1.0	0.19875000000000015	1.0
3.681396484375	1.651123046875	3.413330078125	0.12941894531250003	92.50732421875	1.0	0.33625000000000027	2.0
3.68310546875	2.58251953125	4.75732421875	-0.352001953125	75.8740234375	1.0	0.26437500000000025	2.0
3.684814453125	3.513916015625	3.928466796875	0.4401123046875	36.65283203125	1.0	0.2268750000000002	2.0
3.6865234375	0.7099609375	4.4912109375	-0.08701171875000002	28.896484375	1.0	0.9675000000000009	3.0
3.688232421875	5.386474609375	5.517822265625	0.0054931640625	79.41162109375	1.0	0.18312500000000012	1.0
3.68994140625	3.82763671875	2.80908203125	-0.229833984375	62.2509765625	1.0	0.21437500000000018	2.0
3.691650390625	2.268798828125	1.179443359375	0.31091308593750006	45.17822265625	1.0	0.2831250000000002	2.0
3.693359375	1.955078125	2.376953125	0.09316406250000003	32.67578125	1.0	0.3081250000000002	2.0
3.695068359375	4.141357421875	1.372314453125	-0.012963867187499978	71.94091796875	1.0	0.20812500000000014	2.0
3.69677734375	5.07275390625	4.29833984375	0.236865234375	89.4091796875	1.0	0.18625000000000014	1.0
3.698486328125	1.023681640625	5.949951171875	-0.3175048828125	16.08642578125	1.0	0.9675000000000009	3.0
3.7001953125	3.2001953125	5.2626953125	0.22412109375000006	49.111328125	1.0	0.2393750000000002	2.0
3.701904296875	2.896240234375	3.808837890625	-0.1368896484375	66.22802734375	1.0	0.2518750000000002	2.0
3.70361328125	1.33740234375	2.01806640625	0.35903320312500003	82.4658203125	1.0	0.38312500000000027	2.0
3.705322265625	4.759033203125	2.907958984375	-0.4467041015625	31.99462890625	1.0	0.5300000000000005	2.0
3.70703125	1.53515625	5.58984375	0.28476562499999997	57.4609375	1.0	0.3550000000000003	2.0
3.708740234375	4.365966796875	4.721923828125	-0.2537841796875	52.07763671875	1.0	0.20187500000000017	2.0
3.71044921875	3.42236328125	1.10498046875	0.03120117187499999	23.4912109375	1.0	0.23000000000000018	2.0
3.712158203125	2.478759765625	2.580810546875	-0.0626220703125	85.52001953125	1.0	0.2737500000000002	2.0
3.7138671875	5.2998046875	3.3388671875	0.40869140625000006	69.326171875	1.0	0.18312500000000012	1.0
3.715576171875	0.601318359375	1.670166015625	-0.3847412109375	41.09130859375	1.0	0.9675000000000009	3.0
3.71728515625	2.16748046875	4.00048828125	0.16040039062500006	13.3837890625	1.0	0.2987500000000003	2.0
3.718994140625	3.733642578125	4.988037109375	-0.18479003906250002	97.56103515625	1.0	0.22062500000000015	2.0
3.720703125	4.044921875	3.568359375	-0.4166015625	87.87109375	1.0	0.21125000000000016	2.0
3.722412109375	1.856201171875	5.180908203125	0.39133300781249997	25.88623046875	1.0	0.32062500000000027	2.0
3.72412109375	0.91259765625	3.14599609375	-0.167431640625	53.9013671875	1.0	0.9675000000000009	3.0
3.725830078125	4.988525390625	2.102294921875	0.19226074218750006	59.32861328125	1.0	0.18937500000000015	1.0
3.7275390625	2.7900390625	1.6103515625	-0.29267578125000004	95.166015625	1.0	0.25812500000000016	2.0
3.729248046875	3.111083984375	2.461181640625	0.26037597656250006	11.03271484375	1.0	0.2425000000000002	2.0
3.73095703125	4.67724609375	5.70947265625	-0.03823242187499998	39.2236328125	1.0	0.19562500000000013	1.0
3.732666015625	1.223876953125	4.216552734375	0.07009277343750003	67.50244140625	1.0	0.40500000000000036	2.0
3.734375	3.859375	5.921875	0.07031250000000006	76.09375	1.0	0.21750000000000017	2.0
3.736083984375	2.315185546875	4.311767578125	-0.04636230468750002	36.96044921875	1.0	0.2862500000000002	2.0
3.73779296875	0.74658203125	1.35888671875	0.27377929687499997	20.3271484375	1.0	0.9675000000000009	3.0
3.739501953125	5.427978515625	2.405029296875	-0.29816894531250004	93.60595703125	1.0	0.18312500000000012	1.0
3.7412109375	2.6240234375	2.8896484375	0.17314453125	61.943359375	1.0	0.2675000000000002	2.0
3.742919921875	3.550537109375	2.041259765625	-0.1421630859375	44.95849609375	1.0	0.2268750000000002	2.0
3.74462890625	4.49169921875	3.78564453125	0.36782226562500003	27.7978515625	1.0	0.20187500000000017	2.0
3.746337890625	1.682861328125	5.281005859375	-0.3992431640625	78.22509765625	1.0	0.9675000000000009	3.0
3.748046875	1.369140625	3.900390625	-0.18105468749999998	91.03515625	1.0	0.9675000000000009	3.0
3.749755859375	4.805419921875	4.770751953125	0.1487548828125	17.80029296875	1.0	0.19562500000000013	1.0
3.75146484375	3.23681640625	3.39990234375	-0.374853515625	35.2685546875	1.0	0.9675000000000009	3.0
3.753173828125	2.937744140625	1.926513671875	0.40671386718749997	74.44580078125	1.0	0.2518750000000002	2.0
3.7548828125	5.1142578125	1.1611328125	-0.07822265625000002	80.751953125	1.0	0.18937500000000015	1.0
3.756591796875	1.060302734375	2.832275390625	0.05295410156249997	30.36865234375	1.0	0.9675000000000009	3.0
3.75830078125	2.00146484375	5.49462890625	-0.280810546875	46.6064453125	1.0	0.9675000000000009	3.0
3.760009765625	4.173095703125	4.509521484375	0.30563964843749997	63.63525390625	1.0	0.21125000000000016	2.0
3.76171875	2.12109375	2.11328125	-0.425390625	21.6015625	1.0	0.6893750000000006	2.0
3.763427734375	3.701904296875	3.120361328125	0.34387207031250006	83.71826171875	1.0	0.22375000000000017	2.0
3.76513671875	5.25830078125	5.20654296875	-0.116455078125	55.1318359375	1.0	0.18625000000000014	1.0
3.766845703125	0.564697265625	3.557373046875	0.19753417968750003	49.66064453125	1.0	0.9675000000000009	3.0
3.7685546875	3.3857421875	4.2373046875	-0.32958984375	15.185546875	1.0	0.9675000000000009	3.0
3.770263671875	2.437255859375	5.693603515625	0.2410400390625	99.45068359375	1.0	0.28000000000000025	2.0
3.77197265625	1.50341796875	2.47705078125	-0.015380859375	71.7431640625	1.0	0.36437500000000034	2.0
3.773681640625	4.319580078125	1.589599609375	0.10349121093749997	43.42041015625	1.0	0.20812500000000014	2.0
3.775390625	4.630859375	2.591796875	0.3357421875	53.41796875	1.0	0.20187500000000017	2.0
3.777099609375	1.192138671875	1.079345703125	-0.2485107421875	58.93310546875	1.0	0.45812500000000034	2.0
3.77880859375	2.74853515625	4.74755859375	0.02241210937499999	86.9482421875	1.0	0.26437500000000025	2.0
3.780517578125	3.074462890625	5.578857421875	-0.11008300781250002	24.87548828125	1.0	0.2487500000000002	2.0
3.7822265625	0.8759765625	5.0087890625	0.43154296875000003	39.619140625	1.0	0.5050000000000004	2.0
3.783935546875	4.947021484375	3.984619140625	-0.3513427734375	67.98583984375	1.0	0.19562500000000013	1.0
3.78564453125	4.01318359375	1.68603515625	0.12348632812499999	96.1767578125	1.0	0.21750000000000017	2.0
3.787353515625	1.809814453125	3.318115234375	-0.2041259765625	11.95556640625	1.0	0.9675000000000009	3.0
3.7890625	0.6171875	3.2265625	-0.26015625	79.609375	1.0	0.9675000000000009	3.0
3.790771484375	5.322998046875	1.772705078125	0.2841064453125	29.22607421875	1.0	0.18625000000000014	1.0
3.79248046875	3.75439453125	4.05419921875	-0.05668945312500001	46.3427734375	1.0	0.22375000000000017	2.0
3.794189453125	2.185791015625	4.944091796875	0.03229980468749999	63.37158203125	1.0	0.2987500000000003	2.0
3.7958984375	4.3818359375	5.6630859375	-0.38232421875	92.177734375	1.0	0.20812500000000014	2.0
3.797607421875	1.558349609375	4.658447265625	0.41330566406249997	18.94287109375	1.0	0.3612500000000003	2.0
3.79931640625	2.49951171875	1.01220703125	-0.18764648437499998	35.5322265625	1.0	0.28000000000000025	2.0
3.801025390625	3.440673828125	2.663818359375	0.15622558593749997	74.70947265625	1.0	0.23625000000000018	2.0
3.802734375	3.126953125	1.517578125	0.3884765625	65.01953125	1.0	0.2487500000000002	2.0
3.804443359375	2.813232421875	2.544189453125	-0.4207763671875	48.03466796875	1.0	0.6987500000000006	2.0
3.80615234375	1.24462890625	5.78271484375	0.19467773437499997	31.7529296875	1.0	0.41125000000000034	2.0
3.807861328125	4.695556640625	4.153076171875	-0.16281738281250002	82.18017578125	1.0	0.20187500000000017	2.0
3.8095703125	1.8720703125	3.6220703125	0.26630859375	73.017578125	1.0	0.32687500000000025	2.0
3.811279296875	4.068115234375	5.136962890625	-0.29157714843750004	33.88427734375	1.0	0.21750000000000017	2.0
3.81298828125	5.00927734375	3.03369140625	0.06372070312500006	16.3720703125	1.0	0.19562500000000013	1.0
3.814697265625	0.930908203125	2.204833984375	-0.03889160156249999	89.65087890625	1.0	0.9675000000000009	3.0
3.81640625	5.36328125	4.57421875	0.130078125	41.9921875	1.0	0.18937500000000015	1.0
3.818115234375	0.694091796875	5.425048828125	-0.2115966796875	70.35888671875	1.0	0.9675000000000009	3.0
3.81982421875	2.25048828125	2.74560546875	0.439013671875	98.0224609375	1.0	0.29562500000000025	2.0
3.821533203125	3.806884765625	1.252685546875	-0.3579345703125	13.80126953125	1.0	0.37375000000000036	2.0
3.8232421875	1.6279296875	1.8544921875	0.0008789062499999778	51.044921875	1.0	0.3550000000000003	2.0
3.824951171875	4.429443359375	3.467041015625	-0.08942871093749999	56.56005859375	1.0	0.20812500000000014	2.0
3.82666015625	3.49560546875	4.85986328125	0.31508789062500003	85.1025390625	1.0	0.23625000000000018	2.0
3.828369140625	2.561767578125	3.816162109375	-0.2269775390625	23.02978515625	1.0	0.9675000000000009	3.0
3.830078125	2.873046875	5.365234375	-0.0087890625	10.52734375	1.0	0.9675000000000009	3.0
3.831787109375	3.184326171875	3.696533203125	0.09602050781249999	94.79248046875	1.0	0.2487500000000002	2.0
3.83349609375	4.74072265625	1.97412109375	-0.322119140625	66.5576171875	1.0	0.20187500000000017	2.0
3.835205078125	1.316650390625	2.961669921875	0.2344482421875	38.23486328125	1.0	0.4018750000000003	2.0
3.8369140625	4.1181640625	2.3134765625	-0.13798828125	26.259765625	1.0	0.21750000000000017	2.0
3.838623046875	1.939208984375	1.445556640625	0.2181884765625	88.37646484375	1.0	0.3237500000000003	2.0
3.84033203125	1.00537109375	4.38134765625	-0.446044921875	60.3173828125	1.0	0.9675000000000009	3.0
3.842041015625	5.052001953125	5.857177734375	0.3654052734375	54.84619140625	1.0	0.19562500000000013	1.0
3.84375	5.03125	2.40625	-0.365625	63.4375	1.0	0.19562500000000013	1.0
3.845458984375	0.987060546875	1.577392578125	0.44582519531250003	46.80419921875	1.0	0.4800000000000004	2.0
3.84716796875	1.91845703125	4.24951171875	-0.218408203125	30.1708984375	1.0	0.9675000000000009	3.0
3.848876953125	4.099853515625	5.764404296875	0.1377685546875	80.94970703125	1.0	0.21750000000000017	2.0
3.8505859375	1.2958984375	5.1552734375	-0.23466796875	74.599609375	1.0	0.9675000000000009	3.0
3.852294921875	4.722412109375	3.525634765625	0.32189941406250006	35.11474609375	1.0	0.20187500000000017	2.0
3.85400390625	3.16357421875	2.14501953125	-0.09624023437500001	17.9541015625	1.0	0.2518750000000002	2.0
3.855712890625	2.854736328125	3.171630859375	0.008569335937499978	90.88134765625	1.0	0.26437500000000025	2.0
3.857421875	2.541015625	1.634765625	0.2267578125	78.37890625	1.0	0.2831250000000002	2.0
3.859130859375	3.477294921875	3.286376953125	-0.3153076171875	27.64404296875	1.0	0.8456250000000007	2.0
3.86083984375	4.40869140625	5.04052734375	0.08920898437499997	45.1123046875	1.0	0.21125000000000016	2.0
3.862548828125	1.609619140625	4.035888671875	-0.0010986328125	61.78955078125	1.0	0.3612500000000003	2.0
3.8642578125	3.7861328125	4.6767578125	0.35771484375	93.408203125	1.0	0.2268750000000002	2.0
3.865966796875	2.232177734375	5.566650390625	-0.43923339843750003	20.52490234375	1.0	0.9675000000000009	3.0
3.86767578125	0.67333984375	2.60400390625	0.211376953125	36.7626953125	1.0	0.9675000000000009	3.0
3.869384765625	5.344970703125	1.150146484375	-0.1302978515625	76.29150390625	1.0	0.19250000000000014	1.0
3.87109375	0.94921875	3.75390625	0.03867187500000002	11.7578125	1.0	0.9675000000000009	3.0
3.872802734375	5.030029296875	5.229736328125	-0.06394042968750002	96.37451171875	1.0	0.19875000000000015	1.0
3.87451171875	4.08642578125	2.94091796875	0.29135742187499997	67.7880859375	1.0	0.22062500000000015	2.0
3.876220703125	1.892822265625	2.072998046875	-0.2665283203125	39.81689453125	1.0	0.7831250000000007	2.0
3.8779296875	4.7138671875	1.3466796875	0.16259765625000006	25.029296875	1.0	0.20500000000000015	2.0
3.879638671875	1.265380859375	2.334228515625	-0.1948974609375	86.79443359375	1.0	0.9675000000000009	3.0
3.88134765625	2.83154296875	5.99267578125	0.42055664062500003	59.0869140625	1.0	0.2675000000000002	2.0
3.883056640625	3.147705078125	4.323974609375	-0.38869628906250003	53.26416015625	1.0	0.9675000000000009	3.0
3.884765625	3.458984375	5.482421875	-0.1564453125	43.57421875	1.0	0.2393750000000002	2.0
3.886474609375	2.520263671875	4.438720703125	0.1874267578125	71.58935546875	1.0	0.2862500000000002	2.0
3.88818359375	1.57666015625	1.23193359375	-0.413525390625	99.6044921875	1.0	0.46750000000000036	2.0
3.889892578125	4.402587890625	2.844482421875	0.38210449218750003	15.03173828125	1.0	0.21125000000000016	2.0
3.8916015625	2.2041015625	3.3681640625	-0.03251953125000001	49.462890625	1.0	0.3081250000000002	2.0
3.893310546875	3.775146484375	1.875244140625	0.05646972656249999	55.32958984375	1.0	0.23000000000000018	2.0
3.89501953125	5.34130859375	3.95166015625	-0.284326171875	83.5205078125	1.0	0.19250000000000014	1.0
3.896728515625	0.637939453125	4.802490234375	0.2599365234375	21.79931640625	1.0	0.9675000000000009	3.0
3.8984375	1.7890625	4.8671875	0.20390625	89.453125	1.0	0.3456250000000003	2.0
3.900146484375	3.994873046875	3.882080078125	-0.12370605468750001	16.56982421875	1.0	0.2268750000000002	2.0
3.90185546875	4.92626953125	1.78857421875	0.351123046875	33.6865234375	1.0	0.20187500000000017	2.0
3.903564453125	0.857666015625	3.459716796875	-0.4317626953125	73.21533203125	1.0	0.9675000000000009	3.0
3.9052734375	3.0537109375	2.7724609375	0.10986328125000006	82.333984375	1.0	0.25812500000000016	2.0
3.906982421875	2.730224609375	1.299072265625	-0.02263183593750001	31.59912109375	1.0	0.2737500000000002	2.0
3.90869140625	1.17138671875	4.52783203125	0.24829101562500006	48.1884765625	1.0	0.4393750000000004	2.0
3.910400390625	4.612548828125	5.398193359375	-0.3359619140625	64.86572265625	1.0	0.20812500000000014	2.0
3.912109375	4.298828125	4.408203125	-0.10371093749999999	74.86328125	1.0	0.21750000000000017	2.0
3.913818359375	1.485107421875	5.903564453125	0.015161132812499978	35.37841796875	1.0	0.9675000000000009	3.0
3.91552734375	2.41650390625	2.26708984375	-0.241259765625	19.0966796875	1.0	0.7143750000000006	2.0
3.917236328125	3.367431640625	1.418701171875	0.32937011718750003	92.02392578125	1.0	0.24562500000000018	2.0
3.9189453125	0.5439453125	1.9814453125	-0.19775390625	63.173828125	1.0	0.9675000000000009	3.0
3.920654296875	5.239990234375	3.027587890625	0.11623535156250003	46.54052734375	1.0	0.19562500000000013	1.0
3.92236328125	3.68115234375	5.29931640625	-0.344091796875	29.0283203125	1.0	0.9675000000000009	3.0
3.924072265625	2.102783203125	3.689208984375	0.42517089843750006	79.80712890625	1.0	0.3175000000000002	2.0
3.92578125	4.19140625	1.05859375	-0.30585937500000004	54.6484375	1.0	0.22062500000000015	2.0
3.927490234375	2.022216796875	2.690673828125	0.2805908203125	60.51513671875	1.0	0.3237500000000003	2.0
3.92919921875	1.07861328125	5.63623046875	-0.05317382812499999	88.1787109375	1.0	0.9675000000000009	3.0
3.930908203125	5.135009765625	4.612060546875	0.07800292968750006	26.45751953125	1.0	0.19875000000000015	1.0
3.9326171875	2.9560546875	4.1201171875	-0.40693359375	38.388671875	1.0	0.9675000000000009	3.0
3.934326171875	3.257568359375	4.951416015625	0.37463378906250006	66.40380859375	1.0	0.2518750000000002	2.0
3.93603515625	4.82373046875	3.21923828125	-0.148974609375	94.9462890625	1.0	0.20500000000000015	2.0
3.937744140625	1.389892578125	1.706787109375	0.1808349609375	10.37353515625	1.0	0.8487500000000008	2.0
3.939453125	1.701171875	3.099609375	0.39902343749999997	23.18359375	1.0	0.35812500000000025	2.0
3.941162109375	4.512451171875	2.212158203125	-0.3680419921875	84.94873046875	1.0	0.21125000000000016	2.0
3.94287109375	3.56884765625	3.61474609375	0.14194335937499997	56.7138671875	1.0	0.2393750000000002	2.0
3.944580078125	2.644775390625	5.071044921875	-0.17336425781249998	50.89111328125	1.0	0.2831250000000002	2.0
3.9462890625	5.4462890625	5.8291015625	0.29794921874999997	13.603515625	1.0	0.19250000000000014	1.0
3.947998046875	0.767333984375	4.179931640625	-0.27399902343750004	98.22021484375	1.0	0.9675000000000009	3.0
3.94970703125	2.33349609375	1.49072265625	0.046142578125	70.1611328125	1.0	0.3018750000000002	2.0
3.951416015625	3.880126953125	2.497802734375	-0.07053222656250002	42.18994140625	1.0	0.23312500000000017	2.0
3.953125	1.203125	1.390625	-0.0703125	33.90625	1.0	0.6675000000000006	2.0
3.954833984375	4.658935546875	2.280517578125	0.03801269531250001	73.52294921875	1.0	0.21125000000000016	2.0
3.95654296875	3.09033203125	5.89013671875	-0.260595703125	90.6396484375	1.0	0.2612500000000002	2.0
3.958251953125	2.771728515625	4.436279296875	0.29245605468749997	17.66845703125	1.0	0.2768750000000002	2.0
3.9599609375	4.9677734375	3.6708984375	-0.19248046875000002	47.880859375	1.0	0.20187500000000017	2.0
3.961669921875	0.894287109375	5.322509765625	0.16721191406249997	64.64599609375	1.0	0.9675000000000009	3.0
3.96337890625	1.83544921875	3.00439453125	-0.391552734375	81.2353515625	1.0	0.9675000000000009	3.0
3.965087890625	4.026611328125	1.999755859375	0.41638183593750006	30.41259765625	1.0	0.2268750000000002	2.0
3.966796875	3.712890625	3.431640625	0.18457031250000006	20.72265625	1.0	0.23625000000000018	2.0
3.968505859375	2.149169921875	1.802001953125	-0.16062011718750002	93.73779296875	1.0	0.3175000000000002	2.0
3.97021484375	0.58056640625	3.86865234375	0.38452148437500006	77.4560546875	1.0	0.9675000000000009	3.0
3.971923828125	5.281494140625	4.895263671875	-0.4089111328125	37.88330078125	1.0	0.19875000000000015	1.0
3.9736328125	2.4580078125	5.3798828125	0.06240234375000003	27.314453125	1.0	0.29562500000000025	2.0
3.975341796875	3.404052734375	4.551025390625	-0.03142089843750001	78.18115234375	1.0	0.2487500000000002	2.0
3.97705078125	4.34521484375	1.27587890625	0.25356445312500003	60.6689453125	1.0	0.21750000000000017	2.0
3.978759765625	1.516845703125	2.790771484375	-0.28498535156250004	43.94775390625	1.0	0.9675000000000009	3.0
3.98046875	4.77734375	5.08203125	0.446484375	86.2890625	1.0	0.20812500000000014	2.0
3.982177734375	1.358154296875	3.589111328125	-0.3592529296875	24.65576171875	1.0	0.9675000000000009	3.0
3.98388671875	2.91455078125	2.23779296875	0.136669921875	52.3193359375	1.0	0.2706250000000002	2.0
3.985595703125	3.220947265625	3.088623046875	-0.2243408203125	58.09814453125	1.0	0.25812500000000016	2.0
3.9873046875	1.0419921875	2.5185546875	0.31728515625000003	96.748046875	1.0	0.4862500000000004	2.0
3.989013671875	5.093505859375	1.474853515625	-0.2370849609375	12.26318359375	1.0	0.20812500000000014	2.0
3.99072265625	4.15966796875	4.19580078125	0.012744140625000011	40.8056640625	1.0	0.22375000000000017	2.0
3.992431640625	1.975830078125	5.808349609375	-0.0933837890625	68.73291015625	1.0	0.33625000000000027	2.0
3.994140625	2.287109375	4.623046875	-0.3111328125	56.23046875	1.0	0.9675000000000009	3.0
3.995849609375	3.848388671875	5.610595703125	0.22961425781250006	50.49560546875	1.0	0.23312500000000017	2.0
3.99755859375	5.40478515625	2.71630859375	-0.005712890625000022	22.2607421875	1.0	0.19562500000000013	1.0
3.999267578125	0.730712890625	1.047607421875	0.08679199218750006	83.93798828125	1.0	0.6675000000000006	2.0
4.0009765625	3.5322265625	1.7275390625	-0.44033203125000003	70.556640625	1.0	0.42062500000000036	2.0
4.002685546875	2.603271484375	3.203369140625	0.35178222656249997	42.67333984375	1.0	0.28937500000000027	2.0
4.00439453125	1.66943359375	4.96728515625	-0.129638671875	14.6142578125	1.0	0.9675000000000009	3.0
4.006103515625	4.466064453125	4.099365234375	0.21774902343749997	99.14306640625	1.0	0.21750000000000017	2.0
4.0078125	3.2734375	4.0078125	0.27421875	31.796875	1.0	0.2550000000000002	2.0
4.009521484375	2.979248046875	5.053955078125	-0.3065185546875	82.66357421875	1.0	0.2706250000000002	2.0
4.01123046875	1.41064453125	3.27294921875	0.08393554687499999	66.0302734375	1.0	0.4081250000000003	2.0
4.012939453125	4.842041015625	1.662841796875	-0.05207519531249999	49.30908203125	1.0	0.20812500000000014	2.0
4.0146484375	2.0380859375	1.1318359375	0.37705078124999997	16.240234375	1.0	0.3331250000000002	2.0
4.016357421875	4.214599609375	2.627197265625	-0.4023193359375	89.25537109375	1.0	0.22375000000000017	2.0
4.01806640625	5.15576171875	5.54345703125	0.17797851562500006	72.0947265625	1.0	0.20187500000000017	2.0
4.019775390625	1.096923828125	4.695068359375	-0.1531494140625	32.52197265625	1.0	0.9675000000000009	3.0
4.021484375	0.783203125	5.736328125	-0.3708984375	45.33203125	1.0	0.9675000000000009	3.0
4.023193359375	5.469482421875	4.262939453125	0.3948486328125	62.09716796875	1.0	0.19562500000000013	1.0
4.02490234375	3.90087890625	1.56396484375	-0.170947265625	79.5654296875	1.0	0.23312500000000017	2.0
4.026611328125	2.351806640625	2.434326171875	0.1465576171875	28.74267578125	1.0	0.3081250000000002	2.0
4.0283203125	4.5283203125	3.1533203125	-0.26806640625	36.455078125	1.0	0.21750000000000017	2.0
4.030029296875	1.724365234375	2.168212890625	0.29904785156249997	76.07177734375	1.0	0.36437500000000034	2.0
4.03173828125	2.66552734375	3.50244140625	-0.076904296875	92.3095703125	1.0	0.2862500000000002	2.0
4.033447265625	3.587158203125	5.173583984375	0.04548339843749999	19.33837890625	1.0	0.24562500000000018	2.0
4.03515625	2.70703125	2.85546875	-0.123046875	67.3046875	1.0	0.2862500000000002	2.0
4.036865234375	3.037841796875	1.206298828125	0.2102783203125	39.42138671875	1.0	0.2675000000000002	2.0
4.03857421875	4.59423828125	4.46435546875	-0.432861328125	10.8349609375	1.0	0.9675000000000009	3.0
4.040283203125	1.150634765625	5.471435546875	0.34519042968749997	95.36376953125	1.0	0.4643750000000004	2.0
4.0419921875	3.9716796875	4.8232421875	-0.027246093749999978	59.482421875	1.0	0.23312500000000017	2.0
4.043701171875	1.773193359375	3.935791015625	0.10744628906250003	53.74755859375	1.0	0.3612500000000003	2.0
4.04541015625	0.83935546875	1.89111328125	-0.331787109375	26.0400390625	1.0	0.9675000000000009	3.0
4.047119140625	4.905517578125	3.347412109375	0.2511474609375	87.71728515625	1.0	0.20812500000000014	2.0
4.048828125	5.216796875	2.083984375	0.01933593750000001	97.71484375	1.0	0.20187500000000017	2.0
4.050537109375	0.528076171875	2.915283203125	-0.10085449218749998	13.22998046875	1.0	0.9675000000000009	3.0
4.05224609375	2.08447265625	5.25537109375	0.324755859375	41.2451171875	1.0	0.3300000000000003	2.0
4.053955078125	3.660400390625	3.742919921875	-0.2436767578125	69.17236328125	1.0	0.24562500000000018	2.0
4.0556640625	1.4619140625	4.3447265625	0.11513671875000003	85.322265625	1.0	0.40500000000000036	2.0
4.057373046875	4.282958984375	5.976806640625	-0.20368652343750002	23.68896484375	1.0	0.2268750000000002	2.0
4.05908203125	3.34912109375	2.35009765625	0.425830078125	51.8798828125	1.0	0.2550000000000002	2.0
4.060791015625	2.395751953125	1.325927734375	-0.3377197265625	57.65869140625	1.0	0.4143750000000004	2.0
4.0625	3.3125	1.9375	0.16875	83.125	1.0	0.25812500000000016	2.0
4.064208984375	2.393310546875	2.983642578125	-0.14479980468749998	21.49169921875	1.0	0.9675000000000009	3.0
4.06591796875	1.44970703125	5.34326171875	0.37221679687500003	49.8583984375	1.0	0.4081250000000003	2.0
4.067626953125	4.256103515625	3.733154296875	-0.3966064453125	55.63720703125	1.0	0.2268750000000002	2.0
4.0693359375	2.0771484375	4.3740234375	0.07470703125000006	99.912109375	1.0	0.3331250000000002	2.0
4.071044921875	3.628662109375	5.869384765625	-0.04372558593749998	15.42724609375	1.0	0.2550000000000002	2.0
4.07275390625	5.19482421875	2.30126953125	0.26938476562499997	43.2666015625	1.0	0.20500000000000015	2.0
4.074462890625	0.510986328125	1.452880859375	-0.3008056640625	71.19384765625	1.0	0.9675000000000009	3.0
4.076171875	0.822265625	2.728515625	-0.08261718750000002	58.69140625	1.0	0.9675000000000009	3.0
4.077880859375	4.883544921875	1.255126953125	0.05031738281250003	52.95654296875	1.0	0.21125000000000016	2.0
4.07958984375	3.93994140625	4.57177734375	-0.276416015625	25.4248046875	1.0	0.9675000000000009	3.0
4.081298828125	1.765869140625	5.442138671875	0.3082763671875	87.10205078125	1.0	0.36437500000000034	2.0
4.0830078125	4.5673828125	4.8330078125	-0.17666015624999998	68.095703125	1.0	0.22062500000000015	2.0
4.084716796875	1.138427734375	3.847900390625	0.15139160156250003	40.21240234375	1.0	0.9675000000000009	3.0
4.08642578125	2.70458984375	1.82275390625	-0.379248046875	11.4501953125	1.0	0.5456250000000005	2.0
4.088134765625	3.001220703125	3.493896484375	0.40407714843750003	95.97900390625	1.0	0.2737500000000002	2.0
4.08984375	2.66796875	5.78515625	-0.326953125	37.0703125	1.0	0.9675000000000009	3.0
4.091552734375	3.623779296875	4.135986328125	0.2454345703125	76.68701171875	1.0	0.2487500000000002	2.0
4.09326171875	4.55517578125	1.53466796875	-0.01801757812499999	93.1005859375	1.0	0.22062500000000015	2.0
4.094970703125	1.736572265625	2.541748046875	0.09909667968749997	20.12939453125	1.0	0.38000000000000034	2.0
4.0966796875	3.9326171875	3.0654296875	-0.42802734375	44.716796875	1.0	0.7237500000000007	2.0
4.098388671875	2.359130859375	2.177978515625	0.33947753906250006	61.48193359375	1.0	0.31125000000000025	2.0
4.10009765625	0.80029296875	3.64892578125	-0.11381835937500001	78.7744140625	1.0	0.9675000000000009	3.0
4.101806640625	5.491455078125	5.105224609375	0.20192871093750003	27.95166015625	1.0	0.19875000000000015	1.0
4.103515625	5.177734375	4.076171875	0.43417968749999997	18.26171875	1.0	0.20500000000000015	2.0
4.105224609375	1.114013671875	4.907470703125	-0.3469482421875	91.27685546875	1.0	0.9675000000000009	3.0
4.10693359375	2.04541015625	3.26318359375	0.12084960937500006	74.2919921875	1.0	0.3393750000000003	2.0
4.108642578125	4.246337890625	1.750732421875	-0.2085205078125	34.71923828125	1.0	0.23000000000000018	2.0
4.1103515625	1.4228515625	1.0244140625	0.33310546874999997	29.775390625	1.0	0.4175000000000003	2.0
4.112060546875	4.868896484375	2.656494140625	-0.2529052734375	80.64208984375	1.0	0.21437500000000018	2.0
4.11376953125	3.31005859375	5.67041015625	0.025048828124999978	63.8330078125	1.0	0.2612500000000002	2.0
4.115478515625	2.981689453125	4.646240234375	-0.10568847656250002	47.11181640625	1.0	0.2768750000000002	2.0
4.1171875	1.6328125	4.7109375	-0.38671875	69.765625	1.0	0.9675000000000009	3.0
4.118896484375	4.463623046875	5.600830078125	0.41066894531250003	41.88232421875	1.0	0.22375000000000017	2.0
4.12060546875	3.52001953125	2.56982421875	-0.18325195312499998	13.9990234375	1.0	0.6518750000000005	2.0
4.122314453125	2.576416015625	1.115966796875	0.1588623046875	98.52783203125	1.0	0.2987500000000003	2.0
4.1240234375	5.3974609375	1.6787109375	-0.25576171875	57.021484375	1.0	0.20187500000000017	2.0
4.125732421875	0.698974609375	3.330322265625	0.28674316406250006	51.28662109375	1.0	0.9675000000000009	3.0
4.12744140625	2.26513671875	4.99658203125	-0.06108398437500001	22.8759765625	1.0	0.9675000000000009	3.0
4.129150390625	3.831298828125	3.991943359375	0.0296630859375	84.55322265625	1.0	0.2425000000000002	2.0
4.130859375	4.142578125	5.189453125	0.2619140625	94.55078125	1.0	0.23312500000000017	2.0
4.132568359375	1.953857421875	3.559814453125	-0.2942138671875	10.06591796875	1.0	0.9675000000000009	3.0
4.13427734375	1.01025390625	2.11083984375	0.06811523437500006	38.7841796875	1.0	0.9675000000000009	3.0
4.135986328125	5.086181640625	3.137451171875	-0.0362548828125	66.71142578125	1.0	0.21125000000000016	2.0
4.1376953125	2.8876953125	2.4501953125	0.39287109375	88.486328125	1.0	0.2831250000000002	2.0
4.139404296875	3.208740234375	1.621337890625	-0.4181396484375	26.85302734375	1.0	0.4331250000000003	2.0
4.14111328125	4.77490234375	4.20556640625	0.19028320312499997	54.3408203125	1.0	0.21750000000000017	2.0
4.142822265625	1.321533203125	5.720458984375	-0.1654541015625	60.11962890625	1.0	0.9675000000000009	3.0
4.14453125	4.34765625	3.40234375	0.003515625000000022	29.3359375	1.0	0.2268750000000002	2.0
4.146240234375	1.553466796875	1.909423828125	-0.08503417968749999	80.20263671875	1.0	0.4018750000000003	2.0
4.14794921875	2.48486328125	3.91748046875	0.312451171875	62.8662109375	1.0	0.3081250000000002	2.0
4.149658203125	3.416259765625	4.768310546875	-0.2313720703125	46.14501953125	1.0	0.2612500000000002	2.0
4.1513671875	0.6123046875	5.5263671875	0.12744140625000006	18.701171875	1.0	0.9675000000000009	3.0
4.153076171875	5.288818359375	4.482666015625	-0.2159912109375	91.71630859375	1.0	0.20812500000000014	2.0
4.15478515625	3.72998046875	1.18798828125	0.44165039062500006	75.2587890625	1.0	0.2487500000000002	2.0
4.156494140625	2.171142578125	2.800537109375	-0.3535400390625	35.68603515625	1.0	0.9675000000000009	3.0
4.158203125	1.857421875	1.380859375	-0.13535156250000002	48.49609375	1.0	0.36750000000000027	2.0
4.159912109375	4.043701171875	2.368408203125	0.2225830078125	65.26123046875	1.0	0.2393750000000002	2.0
4.16162109375	4.97509765625	5.95849609375	-0.448681640625	82.0263671875	1.0	0.21437500000000018	2.0
4.163330078125	0.926025390625	4.289794921875	0.3610107421875	31.20361328125	1.0	0.9675000000000009	3.0
4.1650390625	3.1025390625	3.7978515625	-0.011425781249999989	33.291015625	1.0	0.2737500000000002	2.0
4.166748046875	2.798583984375	5.273681640625	0.09162597656249999	72.90771484375	1.0	0.28937500000000027	2.0
4.16845703125	1.23974609375	2.89697265625	-0.319482421875	89.8486328125	1.0	0.9675000000000009	3.0
4.170166015625	4.661376953125	2.029052734375	0.2388427734375	16.87744140625	1.0	0.22062500000000015	2.0
4.171875	2.296875	3.109375	0.2390625	14.21875	1.0	0.3237500000000003	2.0
4.173583984375	3.877685546875	2.124267578125	-0.3276123046875	98.83544921875	1.0	0.24562500000000018	2.0
4.17529296875	5.43408203125	3.54638671875	0.10502929687500001	70.9521484375	1.0	0.20500000000000015	2.0
4.177001953125	0.740478515625	5.217529296875	-0.01691894531249999	42.98095703125	1.0	0.9675000000000009	3.0
4.1787109375	3.5615234375	5.7021484375	0.34189453124999997	22.568359375	1.0	0.2550000000000002	2.0
4.180419921875	2.613037109375	4.228759765625	-0.4234130859375	84.33349609375	1.0	0.9675000000000009	3.0
4.18212890625	1.67919921875	1.59814453125	0.19907226562499997	55.9228515625	1.0	0.3862500000000003	2.0
4.183837890625	4.495361328125	2.468505859375	-0.11799316406249999	50.10009765625	1.0	0.2268750000000002	2.0
4.185546875	4.806640625	1.087890625	-0.3498046875	40.41015625	1.0	0.21750000000000017	2.0
4.187255859375	1.367919921875	2.583251953125	0.4300048828125	68.42529296875	1.0	0.43625000000000036	2.0
4.18896484375	2.92431640625	5.58740234375	-0.206103515625	97.1435546875	1.0	0.2862500000000002	2.0
4.190673828125	3.250244140625	4.739013671875	0.12546386718749997	12.57080078125	1.0	0.2737500000000002	2.0
4.1923828125	1.0517578125	3.9736328125	-0.24697265625	52.626953125	1.0	0.9675000000000009	3.0
4.194091796875	5.122802734375	5.019775390625	0.33420410156249997	58.49365234375	1.0	0.21125000000000016	2.0
4.19580078125	4.18896484375	3.30712890625	-0.112060546875	85.9814453125	1.0	0.23625000000000018	2.0
4.197509765625	1.985595703125	1.697021484375	0.024389648437500022	24.26025390625	1.0	0.3550000000000003	2.0
4.19921875	3.68359375	4.30078125	-0.14414062500000002	60.9765625	1.0	0.2518750000000002	2.0
4.200927734375	2.139404296875	5.932861328125	0.1751220703125	44.34326171875	1.0	0.3393750000000003	2.0
4.20263671875	0.57080078125	2.39404296875	-0.397705078125	27.0068359375	1.0	0.9675000000000009	3.0
4.204345703125	5.252197265625	1.369873046875	0.3662841796875	77.78564453125	1.0	0.21125000000000016	2.0
4.2060546875	2.4482421875	2.0498046875	-0.04833984375	77.060546875	1.0	0.3143750000000003	2.0
4.207763671875	3.374755859375	2.881103515625	0.07229003906250003	37.57568359375	1.0	0.26437500000000025	2.0
4.20947265625	4.31591796875	5.28955078125	-0.296630859375	21.1181640625	1.0	0.9675000000000009	3.0
4.211181640625	1.507080078125	3.777099609375	0.27224121093750003	94.04541015625	1.0	0.4143750000000004	2.0
4.212890625	1.193359375	4.779296875	0.05449218750000001	81.54296875	1.0	0.9675000000000009	3.0
4.214599609375	4.629638671875	3.891845703125	-0.07976074218750001	30.80810546875	1.0	0.22375000000000017	2.0
4.21630859375	3.06103515625	1.93505859375	0.303662109375	47.5732421875	1.0	0.28000000000000025	2.0
4.218017578125	2.761962890625	3.391357421875	-0.2788330078125	64.25048828125	1.0	0.2987500000000003	2.0
4.2197265625	4.9384765625	2.8212890625	0.15029296875000003	90.244140625	1.0	0.21750000000000017	2.0
4.221435546875	0.884521484375	1.172119140625	-0.18259277343750002	17.36083984375	1.0	0.7456250000000006	2.0
4.22314453125	1.82568359375	4.49853515625	0.404736328125	34.3017578125	1.0	0.37375000000000036	2.0
4.224853515625	3.997314453125	5.505615234375	-0.3728759765625	73.83056640625	1.0	0.2425000000000002	2.0
4.2265625	5.3046875	5.4140625	-0.09140625000000002	51.484375	1.0	0.21125000000000016	2.0
4.228271484375	0.635498046875	4.585205078125	0.002856445312500011	57.35107421875	1.0	0.9675000000000009	3.0
4.22998046875	2.19189453125	1.24169921875	-0.225439453125	85.7177734375	1.0	0.33625000000000027	2.0
4.231689453125	3.748291015625	2.756591796875	0.3135498046875	23.99658203125	1.0	0.2518750000000002	2.0
4.2333984375	1.5693359375	3.4755859375	-0.21357421875000002	41.552734375	1.0	0.9675000000000009	3.0
4.235107421875	4.370849609375	1.845947265625	0.13205566406249997	69.56787109375	1.0	0.23312500000000017	2.0
4.23681640625	3.43701171875	3.82470703125	-0.356396484375	97.4072265625	1.0	0.26437500000000025	2.0
4.238525390625	2.503173828125	4.851318359375	0.43747558593749997	12.83447265625	1.0	0.3143750000000003	2.0
4.240234375	2.814453125	3.705078125	0.21972656250000006	25.64453125	1.0	0.29562500000000025	2.0
4.241943359375	3.125732421875	5.356689453125	-0.1395263671875	87.40966796875	1.0	0.28000000000000025	2.0
4.24365234375	4.68212890625	2.97021484375	0.36342773437500003	59.8779296875	1.0	0.22375000000000017	2.0
4.245361328125	1.258056640625	1.965576171875	-0.4440673828125	54.05517578125	1.0	0.9675000000000009	3.0
4.2470703125	4.0595703125	1.4345703125	0.09755859375000003	11.142578125	1.0	0.2425000000000002	2.0
4.248779296875	1.880615234375	2.324462890625	-0.010327148437499989	95.75927734375	1.0	0.36750000000000027	2.0
4.25048828125	0.94677734375	5.84619140625	0.232470703125	66.9970703125	1.0	0.9675000000000009	3.0
4.252197265625	4.993408203125	4.392333984375	-0.32014160156250004	39.02587890625	1.0	0.21750000000000017	2.0
4.25390625	0.67578125	1.76171875	0.411328125	92.6171875	1.0	0.9675000000000009	3.0
4.255615234375	5.381591796875	3.237548828125	-0.3803466796875	19.73388671875	1.0	0.6206250000000005	2.0
4.25732421875	3.81298828125	4.93310546875	0.157763671875	36.1474609375	1.0	0.2518750000000002	2.0
4.259033203125	2.244384765625	4.065185546875	-0.18918457031250002	75.67626953125	1.0	0.33625000000000027	2.0
4.2607421875	4.4404296875	4.6669921875	0.28212890625000003	79.169921875	1.0	0.23312500000000017	2.0
4.262451171875	1.616943359375	5.654541015625	-0.2581787109375	28.43505859375	1.0	0.9675000000000009	3.0
4.26416015625	2.55810546875	2.67236328125	0.03383789062499998	45.7275390625	1.0	0.31125000000000025	2.0
4.265869140625	3.499267578125	1.003662109375	-0.0582275390625	62.40478515625	1.0	0.26437500000000025	2.0
4.267578125	3.185546875	2.552734375	-0.2900390625	72.40234375	1.0	0.2768750000000002	2.0
4.269287109375	2.871826171875	1.509033203125	0.26477050781250006	32.91748046875	1.0	0.2925000000000002	2.0
4.27099609375	1.30322265625	4.16162109375	-0.04086914062500002	15.9326171875	1.0	0.9675000000000009	3.0
4.272705078125	4.754150390625	5.774169921875	0.06569824218750003	88.85986328125	1.0	0.22375000000000017	2.0
4.2744140625	1.9306640625	5.1259765625	-0.41923828125	65.634765625	1.0	0.9675000000000009	3.0
4.276123046875	4.126708984375	3.633056640625	0.38693847656249997	49.00146484375	1.0	0.2425000000000002	2.0
4.27783203125	5.06787109375	2.19384765625	-0.164794921875	32.1923828125	1.0	0.21750000000000017	2.0
4.279541015625	0.989501953125	3.044677734375	0.19665527343750006	82.97119140625	1.0	0.9675000000000009	3.0
4.28125	0.96875	5.21875	-0.19687500000000002	24.0625	1.0	0.9675000000000009	3.0
4.282958984375	5.049560546875	3.764892578125	0.16457519531250003	86.17919921875	1.0	0.21750000000000017	2.0
4.28466796875	4.10595703125	2.06201171875	-0.387158203125	58.2958984375	1.0	0.24562500000000018	2.0
4.286376953125	1.912353515625	2.951904296875	0.4190185546875	52.82470703125	1.0	0.36750000000000027	2.0
4.2880859375	4.7333984375	2.3427734375	-0.06591796875	12.724609375	1.0	0.23000000000000018	2.0
4.289794921875	1.284912109375	1.338134765625	0.0406494140625	96.98974609375	1.0	0.46750000000000036	2.0
4.29150390625	2.85107421875	4.33251953125	-0.264990234375	68.5791015625	1.0	0.29562500000000025	2.0
4.293212890625	3.167236328125	5.984130859375	0.28981933593750003	40.25634765625	1.0	0.28000000000000025	2.0
4.294921875	3.478515625	4.447265625	0.05800781250000003	50.25390625	1.0	0.2675000000000002	2.0
4.296630859375	2.539794921875	5.473876953125	-0.0340576171875	55.76904296875	1.0	0.3143750000000003	2.0
4.29833984375	1.59619140625	2.85302734375	0.25795898437500003	84.4873046875	1.0	0.41125000000000034	2.0
4.300048828125	4.422119140625	1.223388671875	-0.2823486328125	22.41455078125	1.0	0.23625000000000018	2.0
4.3017578125	2.2236328125	1.8642578125	0.18896484375000006	42.783203125	1.0	0.3393750000000003	2.0
4.303466796875	3.794677734375	3.379150390625	-0.15798339843749998	71.14990234375	1.0	0.2550000000000002	2.0
4.30517578125	5.36083984375	4.79150390625	0.38012695312500006	98.6376953125	1.0	0.21437500000000018	2.0
4.306884765625	0.657470703125	3.962646484375	-0.4115478515625	14.41650390625	1.0	0.9675000000000009	3.0
4.30859375	5.01171875	1.56640625	0.31992187499999997	73.6328125	1.0	0.22062500000000015	2.0
4.310302734375	0.967529296875	2.417236328125	-0.2326904296875	34.49951171875	1.0	0.9675000000000009	3.0
4.31201171875	1.89892578125	5.75341796875	0.010107421875000022	17.1630859375	1.0	0.9675000000000009	3.0
4.313720703125	4.080322265625	4.260498046875	-0.0977783203125	90.44189453125	1.0	0.24562500000000018	2.0
4.3154296875	1.2763671875	3.5341796875	0.44384765625000006	64.404296875	1.0	0.4706250000000004	2.0
4.317138671875	4.702880859375	5.146728515625	-0.3636474609375	47.41943359375	1.0	0.23000000000000018	2.0
4.31884765625	3.14404296875	3.18017578125	0.13930664062500003	30.9619140625	1.0	0.2831250000000002	2.0
4.320556640625	2.835205078125	2.136474609375	-0.2199462890625	81.38916015625	1.0	0.2987500000000003	2.0
4.322265625	2.521484375	3.294921875	-0.4376953125	94.19921875	1.0	0.9675000000000009	3.0
4.323974609375	3.457763671875	1.626220703125	0.35617675781249997	20.96435546875	1.0	0.2706250000000002	2.0
4.32568359375	4.38916015625	4.04443359375	-0.132275390625	37.7294921875	1.0	0.23625000000000018	2.0
4.327392578125	1.590087890625	5.031982421875	0.21335449218749997	76.90673828125	1.0	0.4143750000000004	2.0
4.3291015625	3.7666015625	5.5556640625	-0.31376953125	77.587890625	1.0	0.25812500000000016	2.0
4.330810546875	2.212646484375	4.687744140625	0.22521972656250006	27.20458984375	1.0	0.34250000000000025	2.0
4.33251953125	0.65380859375	1.13916015625	-0.003076171874999978	44.1455078125	1.0	0.9675000000000009	3.0
4.334228515625	5.325439453125	2.614990234375	0.09118652343750006	61.17431640625	1.0	0.21437500000000018	2.0
4.3359375	3.9765625	2.6796875	0.37265624999999997	38.828125	1.0	0.2518750000000002	2.0
4.337646484375	1.807373046875	1.069580078125	-0.4049560546875	67.19482421875	1.0	0.4143750000000004	2.0
4.33935546875	0.86376953125	4.60107421875	0.18237304687500006	95.5615234375	1.0	0.9675000000000009	3.0
4.341064453125	4.920166015625	5.647216796875	-0.1505126953125	11.34033203125	1.0	0.9675000000000009	3.0
4.3427734375	2.7412109375	4.9599609375	0.27861328125	54.208984375	1.0	0.30500000000000027	2.0
4.344482421875	3.042724609375	4.111572265625	-0.3038818359375	59.72412109375	1.0	0.9675000000000009	3.0
4.34619140625	4.60888671875	1.71533203125	0.07954101562499999	87.5634765625	1.0	0.23312500000000017	2.0
4.347900390625	1.175048828125	3.210693359375	-0.05471191406249998	25.49072265625	1.0	0.9675000000000009	3.0
4.349609375	1.486328125	2.220703125	-0.2724609375	12.98828125	1.0	0.9675000000000009	3.0
4.351318359375	4.297607421875	3.091064453125	0.29641113281250003	97.25341796875	1.0	0.2425000000000002	2.0
4.35302734375	3.35400390625	5.07958984375	-0.072509765625	69.7216796875	1.0	0.2768750000000002	2.0
4.354736328125	2.429931640625	3.606201171875	0.04812011718749998	41.39892578125	1.0	0.32687500000000025	2.0
4.3564453125	5.2314453125	4.1689453125	-0.36650390625	23.798828125	1.0	0.9675000000000009	3.0
4.358154296875	0.552490234375	5.840087890625	0.39748535156250003	85.91552734375	1.0	0.9675000000000009	3.0
4.35986328125	2.11865234375	2.48681640625	-0.175341796875	57.1533203125	1.0	0.9675000000000009	3.0
4.361572265625	3.665283203125	1.501708984375	0.14392089843750006	51.68212890625	1.0	0.26437500000000025	2.0
4.36328125	2.00390625	3.87109375	-0.02460937499999999	82.7734375	1.0	0.36750000000000027	2.0
4.364990234375	4.209716796875	4.878173828125	0.11184082031250003	32.39013671875	1.0	0.24562500000000018	2.0
4.36669921875	5.14111328125	3.44873046875	-0.334423828125	48.8037109375	1.0	0.22062500000000015	2.0
4.368408203125	1.072509765625	1.799560546875	0.2467529296875	65.83251953125	1.0	0.5362500000000004	2.0
4.3701171875	3.2685546875	1.3076171875	-0.12568359375	89.013671875	1.0	0.28000000000000025	2.0
4.371826171875	2.945068359375	2.763916015625	0.2058837890625	15.77880859375	1.0	0.29562500000000025	2.0
4.37353515625	1.38623046875	5.40673828125	-0.430224609375	33.0712890625	1.0	0.9675000000000009	3.0
4.375244140625	4.827392578125	4.519287109375	0.34958496093749997	72.24853515625	1.0	0.23000000000000018	2.0
4.376953125	4.513671875	5.912109375	0.11777343749999997	62.55859375	1.0	0.23625000000000018	2.0
4.378662109375	1.699951171875	4.399658203125	-0.1992919921875	45.57373046875	1.0	0.9675000000000009	3.0
4.38037109375	2.63134765625	1.42724609375	0.42319335937499997	28.5888671875	1.0	0.3175000000000002	2.0
4.382080078125	3.582275390625	2.258544921875	-0.3421142578125	79.01611328125	1.0	0.2675000000000002	2.0
4.3837890625	0.7587890625	3.0166015625	0.016699218750000022	75.478515625	1.0	0.9675000000000009	3.0
4.385498046875	5.454833984375	1.992431640625	-0.10524902343749998	36.34521484375	1.0	0.21437500000000018	2.0
4.38720703125	3.89599609375	3.67822265625	0.32739257812500006	19.5361328125	1.0	0.2550000000000002	2.0
4.388916015625	2.317626953125	5.310302734375	-0.2392822265625	92.81494140625	1.0	0.9675000000000009	3.0
4.390625	4.640625	3.578125	-0.2390625	95.78125	1.0	0.23312500000000017	2.0
4.392333984375	1.221435546875	5.093017578125	0.3192626953125	11.64794921875	1.0	0.9675000000000009	3.0
4.39404296875	2.77783203125	3.07763671875	-0.09184570312500001	40.0146484375	1.0	0.3081250000000002	2.0
4.395751953125	3.084228515625	2.248779296875	0.011206054687500022	68.29345703125	1.0	0.2925000000000002	2.0
4.3974609375	0.9052734375	1.4833984375	-0.36123046875	87.255859375	1.0	0.9675000000000009	3.0
4.399169921875	4.956787109375	2.510009765625	0.44846191406249997	25.27099609375	1.0	0.2268750000000002	2.0
4.40087890625	4.02294921875	5.81689453125	-0.222802734375	53.1103515625	1.0	0.2518750000000002	2.0
4.402587890625	1.839111328125	4.187255859375	0.13513183593750006	58.53759765625	1.0	0.38937500000000036	2.0
4.404296875	2.150390625	5.619140625	0.3533203125	71.34765625	1.0	0.3550000000000003	2.0
4.406005859375	3.711669921875	4.614501953125	-0.4418701171875	43.11279296875	1.0	0.9675000000000009	3.0
4.40771484375	5.26806640625	1.05615234375	0.215771484375	15.5810546875	1.0	0.22062500000000015	2.0
4.409423828125	0.593994140625	2.707763671875	-0.12766113281250002	99.75830078125	1.0	0.9675000000000009	3.0
4.4111328125	3.3955078125	3.1923828125	0.23115234375	55.439453125	1.0	0.2768750000000002	2.0
4.412841796875	2.466552734375	1.738525390625	-0.3126708984375	50.05615234375	1.0	0.5862500000000005	2.0
4.41455078125	1.53271484375	4.08837890625	0.08481445312499997	21.2939453125	1.0	0.9675000000000009	3.0
4.416259765625	4.329345703125	4.978271484375	-0.003735351562499989	83.32275390625	1.0	0.24562500000000018	2.0
[truncated: 2,096 more rows]
