# Supplementary material for: PREPRINT Machine Learning for the Sensitivity Analysis of a Model of the Cellular Uptake of Nanoparticles for the Treatment of Cancer
Source: Int J Numer Method Biomed Eng. 2024 Oct 29;40(12):e3878. doi: 10.1002/cnm.3878 (PMC11618229; doi:10.1002/cnm.3878)
Supplement: Supplementary file 1 — Data S1 Supporting Information. [file CNM-40-e3878-s001.zip › ANN-sensitivity-adaptive-uptake-of-elliptic-nanoparticles/uptake/sensitivity_analysis/comparison_mechanoadaptation_to_passive_ellipticNP_ANN.py]

import time

import openturns as ot
import openturns.viewer as viewer
import seaborn as sns

ot.Log.Show(ot.Log.NONE)
import numpy as np
from sklearn.neighbors import KernelDensity

import uptake.metamodel_implementation.ANN.utils as ANN_miu
import uptake.metamodel_implementation.utils as miu
from uptake.figures.utils import CreateFigure, Fonts, SaveFigure
from uptake.metamodel_implementation.metamodel_creation import DataPreSetting
from uptake.metamodel_implementation.metamodel_validation import MetamodelPostTreatment
import shap
import matplotlib.pyplot as plt

class Distribution:
    def __init__(self):
        """
        Constructs all the necessary attributes for the Distribution object.

        Parameters:
            ----------
            None

        Returns:
            -------
            None
        """

        self.gamma_bar_0_min = 1
        self.gamma_bar_0_max = 8
        self.sigma_bar_min = 0.5
        self.sigma_bar_max = 5.5
        self.gamma_bar_r_min = 1
        self.gamma_bar_r_max = 6
        self.gamma_bar_fs_min = -0.45
        self.gamma_bar_fs_max = 0.45
        self.gamma_bar_lambda_min = 10
        self.gamma_bar_lambda_max = 50

    def extract_rbar_distributions_from_input(self):
        filename_qMC_mechanoadaptation_vs_passive_elliptic_new_settings = (
            "dataset_for_ANN_mechanadaptation_vs_passive_elliptic_newsettings.txt"
        )
        datapresetting = DataPreSetting(
            filename_qMC_mechanoadaptation_vs_passive_elliptic_new_settings, training_amount
        )
        shuffled_sample = datapresetting.shuffle_dataset_from_datafile()
        (
            input_sample_training,
            _,
        ) = datapresetting.extract_training_data_from_shuffled_dataset_mechanoadaptation_vs_passive_elliptic(
            shuffled_sample
        )
        factory = ot.UserDefinedFactory()
        r_bar_distribution = factory.build(input_sample_training[:, 5])
        return r_bar_distribution

    def composed(self):
        """
        creates a uniform distribution of the 3 input parameters

        Parameters:
            ----------
            None

        Returns:
            -------
            distribution: ot class
                uniform distribution of the 3 input parameters, computed wth Openturns.
                gamma_bar_lambda and sigma_bar_lambda could have been computed as mechanoadaptation_vs_passive values
                but we chose to generate them as uniform distribution with close bounds to match
                the architecture of the openturns library

        """
        r_bar_distribution = self.extract_rbar_distributions_from_input()
        composed_distribution = ot.ComposedDistribution(
            [
                ot.Uniform(self.gamma_bar_0_min, self.gamma_bar_0_max),
                ot.Uniform(self.sigma_bar_min, self.sigma_bar_max),
                ot.Uniform(self.gamma_bar_r_min, self.gamma_bar_r_max),
                ot.Uniform(self.gamma_bar_fs_min, self.gamma_bar_fs_max),
                ot.Uniform(self.gamma_bar_lambda_min, self.gamma_bar_lambda_max),
                r_bar_distribution,
            ]
        )
        return composed_distribution


# Saltelli#
def compute_sensitivity_algo_Saltelli(distribution, sensitivity_experiment_size):
    """
    computes the sensitivity algorithms computed after the Saltelli method

    Parameters:
        ----------
        distribution: class
            class that defines the distribution of the input parameters whose influence is tested
            in the sensitivity analysis
        grid: function
            ANN function extracted from a previously generated pkl file
        sensitivity_experiment_size: float (int)
            amount of estimations of the metamodel to evaluate the sensitivity

    Returns:
        -------
        sensitivityAnalysis: ot class
            sensitivity algorithm computed with the openturns class

    """
    composed_distribution = distribution.composed()
    myExperiment = ot.LowDiscrepancyExperiment(
        ot.SobolSequence(), composed_distribution, sensitivity_experiment_size, True
    )
    f = ot.PythonFunction(6, 1, ANN_miu.compute_output_ANN_new_settings)
    sensitivityAnalysis = ot.SaltelliSensitivityAlgorithm(myExperiment, f, True)
    return sensitivityAnalysis


def test_saltelli_algorithm(
    distribution, scaler, grid, sensitivity_experiment_size, createfigure, savefigure, fonts, pixels
):
    """
    computes the sensitivity algorithms computed after the Saltelli method

    Parameters:
        ----------
        distribution: class
            class that defines the distribution of the input parameters whose influence is tested
            in the sensitivity analysis
        grid: function
            ANN function extracted from a previously generated pkl file
        sensitivity_experiment_size: float (int)
            amount of estimations of the metamodel to evaluate the sensitivity

    Returns:
        -------
        sensitivityAnalysis: ot class
            sensitivity algorithm computed with the openturns class

    """
    composed_distribution = distribution.composed()
    myExperiment = ot.LowDiscrepancyExperiment(
        ot.SobolSequence(), composed_distribution, sensitivity_experiment_size, True
    )
    f = ot.PythonFunction(6, 1, ANN_miu.compute_output_ANN_new_settings)
    inputSample = myExperiment.generate()
    outputSample = f(inputSample)
    print(inputSample)
    print(outputSample)
    X_plot = np.linspace(0, 1, 2000)[:, None]
    (size_output_ANN_before_reshape, _) = np.shape(outputSample)
    output_ANN = ot.Sample(size_output_ANN_before_reshape, 1)
    for i in range(size_output_ANN_before_reshape):
        output_ANN[i, 0] = outputSample[i][0]
    kde_ANN = KernelDensity(kernel="gaussian", bandwidth=0.02).fit(output_ANN)
    log_dens_ANN = kde_ANN.score_samples(X_plot)

    fig = createfigure.square_figure_7(pixels=pixels)
    ax = fig.gca()
    ax.hist(output_ANN, bins=20, density=True, color="lightgray", alpha=0.3, ec="black")
    ax.plot(
        X_plot[:, 0],
        np.exp(log_dens_ANN),
        color="g",
        lw=4,
        linestyle="-.",
        label="ANN",
    )

    complete_pkl_filename_pce = miu.create_pkl_name(
        "PCE_mechanoadaptation_vs_passive_elliptic_new_settings-v2" + str(5), 0.9
    )
    shuffled_sample, _ = miu.extract_metamodel_and_data_from_pkl(complete_pkl_filename_pce)
    output_model = shuffled_sample[:, -2]
    kde_model = KernelDensity(kernel="gaussian", bandwidth=0.02).fit(output_model)
    log_dens_model = kde_model.score_samples(X_plot)

    ax.plot(
        X_plot[:, 0],
        np.exp(log_dens_model),
        color="k",
        alpha=0.3,
        lw=4,
        linestyle="-",
        label="model",
    )
    # ax.set_xticks([0, 0.2, 0.4, 0.6, 0.8, 1])
    # ax.set_xticklabels(
    #     [0, 0.2, 0.4, 0.6, 0.8, 1],
    #     font=fonts.serif(),
    #     fontsize=fonts.axis_legend_size(),
    # )
    # ax.set_yticks([0, 2, 4, 6])
    # ax.set_yticklabels(
    #     [0, 2, 4, 6],
    #     font=fonts.serif(),
    #     fontsize=fonts.axis_legend_size(),
    # )
    # ax.set_xlim((-0.02, 1.02))
    # ax.set_ylim((0, 7))
    ax.set_xlabel(r"$\tilde{f}$ [ - ]", font=fonts.serif(), fontsize=fonts.axis_label_size())
    ax.set_ylabel(r"$p_{\tilde{F}}(\tilde{f})$ [ - ]", font=fonts.serif(), fontsize=fonts.axis_label_size())
    ax.legend(prop=fonts.serif(), loc="upper right", framealpha=0.7)
    ax.grid(linestyle="--")
    savefigure.save_as_png(
        fig,
        "PDF_test_predictions_ANN_sensitivity_mechanoadaptation_vs_passive_elliptic_size16_new_settings-v2" + str(pixels),
    )


def compute_and_export_sensitivity_algo_Saltelli(
    distribution,
    sensitivity_experiment_size,
    type_of_Sobol_sensitivity_implementation="Saltelli",
):
    """
    computes the sensitivity algorithms computed after the Saltelli method and exports it to a .pkl
    file

    Parameters:
        ----------
        grid: function
            ANN function extracted from a previously generated pkl file
        distribution: class
            class that defines the distribution of the input parameters whose influence is tested
            in the sensitivity analysis
        sensitivity_experiment_size: float (int)
            amount of estimations of the metamodel to evaluate the sensitivity
        type_of_Sobol_sensitivity_implementation: str
            type of Sobol algorithm. Used only to generate the name of the .pkl file in which the
            sensitivity algorithm is stored.

    Returns:
        -------
        None

    """

    sensitivity_algo_Saltelli = compute_sensitivity_algo_Saltelli(distribution, sensitivity_experiment_size)
    complete_pkl_filename_sensitivy_algo = miu.create_pkl_name_sensitivityalgo(
        "ANN_mechanoadaptation_vs_passive_elliptic_new_settings-v2",
        0.9,
        sensitivity_experiment_size,
        type_of_Sobol_sensitivity_implementation,
    )
    miu.export_sensitivity_algo_to_pkl(sensitivity_algo_Saltelli, complete_pkl_filename_sensitivy_algo)


# Jansen#
def compute_sensitivity_algo_Jansen(distribution, sensitivity_experiment_size):
    """
    computes the sensitivity algorithms computed after the Jansen method

    Parameters:
        ----------
        distribution: class
            class that defines the distribution of the input parameters whose influence is tested
            in the sensitivity analysis
        grid: function
            ANN function extracted from a previously generated pkl file
        sensitivity_experiment_size: float (int)
            amount of estimations of the metamodel to evaluate the sensitivity

    Returns:
        -------
        sensitivityAnalysis: ot class
            sensitivity algorithm computed with the openturns class

    """
    composed_distribution = distribution.composed()
    myExperiment = ot.LowDiscrepancyExperiment(
        ot.SobolSequence(), composed_distribution, sensitivity_experiment_size, True
    )
    f = ot.PythonFunction(6, 1, ANN_miu.compute_output_ANN_new_settings)
    sensitivityAnalysis = ot.JansenSensitivityAlgorithm(myExperiment, f, True)
    return sensitivityAnalysis


def compute_and_export_sensitivity_algo_Jansen(
    distribution,
    sensitivity_experiment_size,
    type_of_Sobol_sensitivity_implementation="Jansen",
):
    """
    computes the sensitivity algorithms computed after the Jansen method and exports it to a .pkl
    file

    Parameters:
        ----------
        grid: function
            ANN function extracted from a previously generated pkl file
        distribution: class
            class that defines the distribution of the input parameters whose influence is tested
            in the sensitivity analysis
        sensitivity_experiment_size: float (int)
            amount of estimations of the metamodel to evaluate the sensitivity
        type_of_Sobol_sensitivity_implementation: str
            type of Sobol algorithm. Used only to generate the name of the .pkl file in which the
            sensitivity algorithm is stored.

    Returns:
        -------
        None

    """

    sensitivity_algo_Jansen = compute_sensitivity_algo_Jansen(distribution, sensitivity_experiment_size)
    complete_pkl_filename_sensitivy_algo = miu.create_pkl_name_sensitivityalgo(
        "ANN_mechanoadaptation_vs_passive_elliptic_new_settings-v2",
        0.9,
        sensitivity_experiment_size,
        type_of_Sobol_sensitivity_implementation,
    )
    miu.export_sensitivity_algo_to_pkl(sensitivity_algo_Jansen, complete_pkl_filename_sensitivy_algo)


# MauntzKucherenko#
def compute_sensitivity_algo_MauntzKucherenko(distribution, sensitivity_experiment_size):
    """
    computes the sensitivity algorithms computed after the MauntzKucherenko method

    Parameters:
        ----------
        distribution: class
            class that defines the distribution of the input parameters whose influence is tested
            in the sensitivity analysis
        grid: function
            ANN function extracted from a previously generated pkl file
        sensitivity_experiment_size: float (int)
            amount of estimations of the metamodel to evaluate the sensitivity

    Returns:
        -------
        sensitivityAnalysis: ot class
            sensitivity algorithm computed with the openturns class

    """
    composed_distribution = distribution.composed()
    myExperiment = ot.LowDiscrepancyExperiment(
        ot.SobolSequence(), composed_distribution, sensitivity_experiment_size, True
    )
    f = ot.PythonFunction(6, 1, ANN_miu.compute_output_ANN_new_settings)
    sensitivityAnalysis = ot.MauntzKucherenkoSensitivityAlgorithm(myExperiment, f, True)
    return sensitivityAnalysis


def compute_and_export_sensitivity_algo_MauntzKucherenko(
    distribution,
    sensitivity_experiment_size,
    type_of_Sobol_sensitivity_implementation="MauntzKucherenko",
):
    """
    computes the sensitivity algorithms computed after the MauntzKucherenko method and exports it to a .pkl
    file

    Parameters:
        ----------
        grid: function
            ANN function extracted from a previously generated pkl file
        distribution: class
            class that defines the distribution of the input parameters whose influence is tested
            in the sensitivity analysis
        sensitivity_experiment_size: float (int)
            amount of estimations of the metamodel to evaluate the sensitivity
        type_of_Sobol_sensitivity_implementation: str
            type of Sobol algorithm. Used only to generate the name of the .pkl file in which the
            sensitivity algorithm is stored.

    Returns:
        -------
        None

    """

    sensitivity_algo_MauntzKucherenko = compute_sensitivity_algo_MauntzKucherenko(
        distribution, sensitivity_experiment_size
    )
    complete_pkl_filename_sensitivy_algo = miu.create_pkl_name_sensitivityalgo(
        "ANN_mechanoadaptation_vs_passive_elliptic_new_settings-v2",
        0.9,
        sensitivity_experiment_size,
        type_of_Sobol_sensitivity_implementation,
    )
    miu.export_sensitivity_algo_to_pkl(sensitivity_algo_MauntzKucherenko, complete_pkl_filename_sensitivy_algo)


# Martinez#
def compute_sensitivity_algo_Martinez(distribution, sensitivity_experiment_size):
    """
    computes the sensitivity algorithms computed after the Martinez method

    Parameters:
        ----------
        distribution: class
            class that defines the distribution of the input parameters whose influence is tested
            in the sensitivity analysis
        grid: function
            ANN function extracted from a previously generated pkl file
        sensitivity_experiment_size: float (int)
            amount of estimations of the metamodel to evaluate the sensitivity

    Returns:
        -------
        sensitivityAnalysis: ot class
            sensitivity algorithm computed with the openturns class

    """
    composed_distribution = distribution.composed()
    myExperiment = ot.LowDiscrepancyExperiment(
        ot.SobolSequence(), composed_distribution, sensitivity_experiment_size, True
    )
    f = ot.PythonFunction(6, 1, ANN_miu.compute_output_ANN_new_settings)
    sensitivityAnalysis = ot.MartinezSensitivityAlgorithm(myExperiment, f, True)
    return sensitivityAnalysis


def compute_and_export_sensitivity_algo_Martinez(
    distribution,
    sensitivity_experiment_size,
    type_of_Sobol_sensitivity_implementation="Martinez",
):
    """
    computes the sensitivity algorithms computed after the Martinez method and exports it to a .pkl
    file

    Parameters:
        ----------
        grid: function
            ANN function extracted from a previously generated pkl file
        distribution: class
            class that defines the distribution of the input parameters whose influence is tested
            in the sensitivity analysis
        sensitivity_experiment_size: float (int)
            amount of estimations of the metamodel to evaluate the sensitivity
        type_of_Sobol_sensitivity_implementation: str
            type of Sobol algorithm. Used only to generate the name of the .pkl file in which the
            sensitivity algorithm is stored.

    Returns:
        -------
        None

    """

    sensitivity_algo_Martinez = compute_sensitivity_algo_Martinez(distribution, sensitivity_experiment_size)
    complete_pkl_filename_sensitivy_algo = miu.create_pkl_name_sensitivityalgo(
        "ANN_mechanoadaptation_vs_passive_elliptic_new_settings-v2",
        0.9,
        sensitivity_experiment_size,
        type_of_Sobol_sensitivity_implementation,
    )
    miu.export_sensitivity_algo_to_pkl(sensitivity_algo_Martinez, complete_pkl_filename_sensitivy_algo)


# Utils


def get_indices_and_confidence_intervals(sensitivity_experiment_size, type_of_Sobol_sensitivity_implementation):
    complete_pkl_filename_sensitivy_algo = miu.create_pkl_name_sensitivityalgo(
        "ANN_mechanoadaptation_vs_passive_elliptic_new_settings-v2",
        0.9,
        sensitivity_experiment_size,
        type_of_Sobol_sensitivity_implementation,
    )
    sensitivity_algo = miu.extract_sensitivity_algo_from_pkl(complete_pkl_filename_sensitivy_algo)
    first_order_indices = sensitivity_algo.getFirstOrderIndices()
    first_order_indices_confidence_interval = sensitivity_algo.getFirstOrderIndicesInterval()
    first_order_indices_confidence_lowerbounds = [
        first_order_indices_confidence_interval.getLowerBound()[k] for k in [0, 1, 2, 3, 4, 5]
    ]
    first_order_indices_confidence_upperbounds = [
        first_order_indices_confidence_interval.getUpperBound()[k] for k in [0, 1, 2, 3, 4, 5]
    ]
    total_order_indices = sensitivity_algo.getTotalOrderIndices()
    total_order_indices_confidence_interval = sensitivity_algo.getTotalOrderIndicesInterval()
    total_order_indices_confidence_lowerbounds = [
        total_order_indices_confidence_interval.getLowerBound()[k] for k in [0, 1, 2, 3, 4, 5]
    ]
    total_order_indices_confidence_upperbounds = [
        total_order_indices_confidence_interval.getUpperBound()[k] for k in [0, 1, 2, 3, 4, 5]
    ]
    first_order_indices_confidence_errorbar = np.zeros((2, 6))
    total_order_indices_confidence_errorbar = np.zeros((2, 6))
    for k in range(6):
        first_order_indices_confidence_errorbar[0, k] = (
            first_order_indices[k] - first_order_indices_confidence_lowerbounds[k]
        )
        first_order_indices_confidence_errorbar[1, k] = (
            first_order_indices_confidence_upperbounds[k] - first_order_indices[k]
        )
        total_order_indices_confidence_errorbar[0, k] = (
            total_order_indices[k] - total_order_indices_confidence_lowerbounds[k]
        )
        total_order_indices_confidence_errorbar[1, k] = (
            total_order_indices_confidence_upperbounds[k] - total_order_indices[k]
        )
    return (
        first_order_indices,
        total_order_indices,
        first_order_indices_confidence_errorbar,
        total_order_indices_confidence_errorbar,
    )


def gradient(vector):
    nb_samples = np.shape(vector)[0]
    gradient = np.zeros((1, nb_samples - 1))
    for k in range(nb_samples - 1):
        gradient[0, k] = np.abs(np.diff(vector)[k]) / abs(vector[k])
    return gradient


def compute_convergence_Sobol_indices(
    sensitivity_experiment_size_list,
    distribution,
    createfigure,
    pixels,
):
    Saltelli_first_order_indices_vs_experiment_size = np.zeros((6, len(sensitivity_experiment_size_list)))
    Saltelli_total_order_indices_vs_experiment_size = np.zeros_like(Saltelli_first_order_indices_vs_experiment_size)
    Saltelli_first_order_indices_confidence_errorbars_vs_experiment_size = np.zeros(
        (2, 6, len(sensitivity_experiment_size_list))
    )
    Saltelli_total_order_indices_confidence_errorbars_vs_experiment_size = np.zeros_like(
        Saltelli_first_order_indices_confidence_errorbars_vs_experiment_size
    )
    Saltelli_computation_time_vs_experiment_size = np.zeros_like(sensitivity_experiment_size_list)
    Jansen_first_order_indices_vs_experiment_size = np.zeros_like(Saltelli_first_order_indices_vs_experiment_size)
    Jansen_total_order_indices_vs_experiment_size = np.zeros_like(Saltelli_first_order_indices_vs_experiment_size)
    Jansen_first_order_indices_confidence_errorbars_vs_experiment_size = np.zeros_like(
        Saltelli_first_order_indices_confidence_errorbars_vs_experiment_size
    )
    Jansen_total_order_indices_confidence_errorbars_vs_experiment_size = np.zeros_like(
        Saltelli_first_order_indices_confidence_errorbars_vs_experiment_size
    )
    Jansen_computation_time_vs_experiment_size = np.zeros_like(sensitivity_experiment_size_list)
    MauntzKucherenko_first_order_indices_vs_experiment_size = np.zeros_like(
        Saltelli_first_order_indices_vs_experiment_size
    )
    MauntzKucherenko_total_order_indices_vs_experiment_size = np.zeros_like(
        Saltelli_first_order_indices_vs_experiment_size
    )
    MauntzKucherenko_first_order_indices_confidence_errorbars_vs_experiment_size = np.zeros_like(
        Saltelli_first_order_indices_confidence_errorbars_vs_experiment_size
    )
    MauntzKucherenko_total_order_indices_confidence_errorbars_vs_experiment_size = np.zeros_like(
        Saltelli_first_order_indices_confidence_errorbars_vs_experiment_size
    )
    MauntzKucherenko_computation_time_vs_experiment_size = np.zeros_like(sensitivity_experiment_size_list)
    Martinez_first_order_indices_vs_experiment_size = np.zeros_like(Saltelli_first_order_indices_vs_experiment_size)
    Martinez_total_order_indices_vs_experiment_size = np.zeros_like(Saltelli_first_order_indices_vs_experiment_size)
    Martinez_first_order_indices_confidence_errorbars_vs_experiment_size = np.zeros_like(
        Saltelli_first_order_indices_confidence_errorbars_vs_experiment_size
    )
    Martinez_total_order_indices_confidence_errorbars_vs_experiment_size = np.zeros_like(
        Saltelli_first_order_indices_confidence_errorbars_vs_experiment_size
    )
    Martinez_computation_time_vs_experiment_size = np.zeros_like(sensitivity_experiment_size_list)

    for i in range(len(sensitivity_experiment_size_list)):
        sensitivity_experiment_size = int(sensitivity_experiment_size_list[i])
        start_Saltelli = time.time()
        compute_and_export_sensitivity_algo_Saltelli(
            distribution, sensitivity_experiment_size, type_of_Sobol_sensitivity_implementation="Saltelli"
        )
        elapsed_Saltelli = time.time() - start_Saltelli
        Saltelli_computation_time_vs_experiment_size[i] = elapsed_Saltelli
        (
            Saltelli_first_order_indices,
            Saltelli_total_order_indices,
            Saltelli_first_order_indices_confidence_errorbar,
            Saltelli_total_order_indices_confidence_errorbar,
        ) = get_indices_and_confidence_intervals(sensitivity_experiment_size, "Saltelli")
        for k in range(6):
            Saltelli_first_order_indices_vs_experiment_size[k, i] = Saltelli_first_order_indices[k]
            Saltelli_total_order_indices_vs_experiment_size[k, i] = Saltelli_total_order_indices[k]
            for j in range(2):
                Saltelli_first_order_indices_confidence_errorbars_vs_experiment_size[
                    j, k, i
                ] = Saltelli_first_order_indices_confidence_errorbar[j, k]
                Saltelli_total_order_indices_confidence_errorbars_vs_experiment_size[
                    j, k, i
                ] = Saltelli_total_order_indices_confidence_errorbar[j, k]

        start_Jansen = time.time()
        compute_and_export_sensitivity_algo_Jansen(
            distribution, sensitivity_experiment_size, type_of_Sobol_sensitivity_implementation="Jansen"
        )
        elapsed_Jansen = time.time() - start_Jansen
        Jansen_computation_time_vs_experiment_size[i] = elapsed_Jansen
        (
            Jansen_first_order_indices,
            Jansen_total_order_indices,
            Jansen_first_order_indices_confidence_errorbar,
            Jansen_total_order_indices_confidence_errorbar,
        ) = get_indices_and_confidence_intervals(sensitivity_experiment_size, "Jansen")
        for k in range(6):
            Jansen_first_order_indices_vs_experiment_size[k, i] = Jansen_first_order_indices[k]
            Jansen_total_order_indices_vs_experiment_size[k, i] = Jansen_total_order_indices[k]
            for j in range(2):
                Jansen_first_order_indices_confidence_errorbars_vs_experiment_size[
                    j, k, i
                ] = Jansen_first_order_indices_confidence_errorbar[j, k]
                Jansen_total_order_indices_confidence_errorbars_vs_experiment_size[
                    j, k, i
                ] = Jansen_total_order_indices_confidence_errorbar[j, k]

        start_MauntzKucherenko = time.time()
        compute_and_export_sensitivity_algo_MauntzKucherenko(
            distribution, sensitivity_experiment_size, type_of_Sobol_sensitivity_implementation="MauntzKucherenko"
        )
        elapsed_MauntzKucherenko = time.time() - start_MauntzKucherenko
        MauntzKucherenko_computation_time_vs_experiment_size[i] = elapsed_MauntzKucherenko
        (
            MauntzKucherenko_first_order_indices,
            MauntzKucherenko_total_order_indices,
            MauntzKucherenko_first_order_indices_confidence_errorbar,
            MauntzKucherenko_total_order_indices_confidence_errorbar,
        ) = get_indices_and_confidence_intervals(sensitivity_experiment_size, "MauntzKucherenko")
        for k in range(6):
            MauntzKucherenko_first_order_indices_vs_experiment_size[k, i] = MauntzKucherenko_first_order_indices[k]
            MauntzKucherenko_total_order_indices_vs_experiment_size[k, i] = MauntzKucherenko_total_order_indices[k]
            for j in range(2):
                MauntzKucherenko_first_order_indices_confidence_errorbars_vs_experiment_size[
                    j, k, i
                ] = MauntzKucherenko_first_order_indices_confidence_errorbar[j, k]
                MauntzKucherenko_total_order_indices_confidence_errorbars_vs_experiment_size[
                    j, k, i
                ] = MauntzKucherenko_total_order_indices_confidence_errorbar[j, k]

        start_Martinez = time.time()
        compute_and_export_sensitivity_algo_Martinez(
            distribution, sensitivity_experiment_size, type_of_Sobol_sensitivity_implementation="Martinez"
        )
        elapsed_Martinez = time.time() - start_Martinez
        Martinez_computation_time_vs_experiment_size[i] = elapsed_Martinez
        (
            Martinez_first_order_indices,
            Martinez_total_order_indices,
            Martinez_first_order_indices_confidence_errorbar,
            Martinez_total_order_indices_confidence_errorbar,
        ) = get_indices_and_confidence_intervals(sensitivity_experiment_size, "Martinez")
        for k in range(6):
            Martinez_first_order_indices_vs_experiment_size[k, i] = Martinez_first_order_indices[k]
            Martinez_total_order_indices_vs_experiment_size[k, i] = Martinez_total_order_indices[k]
            for j in range(2):
                Martinez_first_order_indices_confidence_errorbars_vs_experiment_size[
                    j, k, i
                ] = Martinez_first_order_indices_confidence_errorbar[j, k]
                Martinez_total_order_indices_confidence_errorbars_vs_experiment_size[
                    j, k, i
                ] = Martinez_total_order_indices_confidence_errorbar[j, k]

    miu.export_utils_sensitivity_convergence(
        "sensitivity_analysis_convergence_ANN_mechanoadaptation_vs_passive_elliptic_new_settings-v2.pkl",
        Saltelli_first_order_indices_vs_experiment_size,
        Saltelli_total_order_indices_vs_experiment_size,
        Saltelli_first_order_indices_confidence_errorbars_vs_experiment_size,
        Saltelli_total_order_indices_confidence_errorbars_vs_experiment_size,
        Saltelli_computation_time_vs_experiment_size,
        Jansen_first_order_indices_vs_experiment_size,
        Jansen_total_order_indices_vs_experiment_size,
        Jansen_first_order_indices_confidence_errorbars_vs_experiment_size,
        Jansen_total_order_indices_confidence_errorbars_vs_experiment_size,
        Jansen_computation_time_vs_experiment_size,
        MauntzKucherenko_first_order_indices_vs_experiment_size,
        MauntzKucherenko_total_order_indices_vs_experiment_size,
        MauntzKucherenko_first_order_indices_confidence_errorbars_vs_experiment_size,
        MauntzKucherenko_total_order_indices_confidence_errorbars_vs_experiment_size,
        MauntzKucherenko_computation_time_vs_experiment_size,
        Martinez_first_order_indices_vs_experiment_size,
        Martinez_total_order_indices_vs_experiment_size,
        Martinez_first_order_indices_confidence_errorbars_vs_experiment_size,
        Martinez_total_order_indices_confidence_errorbars_vs_experiment_size,
        Martinez_computation_time_vs_experiment_size,
    )

    Saltelli_first_order_indices_vs_experiment_size_confinterval = np.zeros((6, len(sensitivity_experiment_size_list)))
    Saltelli_total_order_indices_vs_experiment_size_confinterval = np.zeros_like(
        Saltelli_first_order_indices_vs_experiment_size_confinterval
    )
    Jansen_first_order_indices_vs_experiment_size_confinterval = np.zeros_like(
        Saltelli_first_order_indices_vs_experiment_size_confinterval
    )
    Jansen_total_order_indices_vs_experiment_size_confinterval = np.zeros_like(
        Saltelli_first_order_indices_vs_experiment_size_confinterval
    )
    MauntzKucherenko_first_order_indices_vs_experiment_size_confinterval = np.zeros_like(
        Saltelli_first_order_indices_vs_experiment_size_confinterval
    )
    MauntzKucherenko_total_order_indices_vs_experiment_size_confinterval = np.zeros_like(
        Saltelli_first_order_indices_vs_experiment_size_confinterval
    )
    Martinez_first_order_indices_vs_experiment_size_confinterval = np.zeros_like(
        Saltelli_first_order_indices_vs_experiment_size_confinterval
    )
    Martinez_total_order_indices_vs_experiment_size_confinterval = np.zeros_like(
        Saltelli_first_order_indices_vs_experiment_size_confinterval
    )
    for k in range(6):
        Saltelli_first_order_indices_vs_experiment_size_confinterval[k, :] = (
            Saltelli_first_order_indices_confidence_errorbars_vs_experiment_size[0, k, :]
            + Saltelli_first_order_indices_confidence_errorbars_vs_experiment_size[1, k, :]
        )
        Saltelli_total_order_indices_vs_experiment_size_confinterval[k, :] = (
            Saltelli_total_order_indices_confidence_errorbars_vs_experiment_size[0, k, :]
            + Saltelli_total_order_indices_confidence_errorbars_vs_experiment_size[1, k, :]
        )
        Jansen_first_order_indices_vs_experiment_size_confinterval[k, :] = (
            Jansen_first_order_indices_confidence_errorbars_vs_experiment_size[0, k, :]
            + Jansen_first_order_indices_confidence_errorbars_vs_experiment_size[1, k, :]
        )
        Jansen_total_order_indices_vs_experiment_size_confinterval[k, :] = (
            Jansen_total_order_indices_confidence_errorbars_vs_experiment_size[0, k, :]
            + Jansen_total_order_indices_confidence_errorbars_vs_experiment_size[1, k, :]
        )
        MauntzKucherenko_first_order_indices_vs_experiment_size_confinterval[k, :] = (
            MauntzKucherenko_first_order_indices_confidence_errorbars_vs_experiment_size[0, k, :]
            + MauntzKucherenko_first_order_indices_confidence_errorbars_vs_experiment_size[1, k, :]
        )
        MauntzKucherenko_total_order_indices_vs_experiment_size_confinterval[k, :] = (
            MauntzKucherenko_total_order_indices_confidence_errorbars_vs_experiment_size[0, k, :]
            + MauntzKucherenko_total_order_indices_confidence_errorbars_vs_experiment_size[1, k, :]
        )
        Martinez_first_order_indices_vs_experiment_size_confinterval[k, :] = (
            Martinez_first_order_indices_confidence_errorbars_vs_experiment_size[0, k, :]
            + Martinez_first_order_indices_confidence_errorbars_vs_experiment_size[1, k, :]
        )
        Martinez_total_order_indices_vs_experiment_size_confinterval[k, :] = (
            Martinez_total_order_indices_confidence_errorbars_vs_experiment_size[0, k, :]
            + Martinez_total_order_indices_confidence_errorbars_vs_experiment_size[1, k, :]
        )

    miu.export_utils_sensitivity_convergence_confinterval(
        "sensitivity_analysis_convergence_confinterval_ANN_mechanoadaptation_vs_passive_elliptic_new_settings-v2.pkl",
        Saltelli_first_order_indices_vs_experiment_size_confinterval,
        Saltelli_total_order_indices_vs_experiment_size_confinterval,
        Jansen_first_order_indices_vs_experiment_size_confinterval,
        Jansen_total_order_indices_vs_experiment_size_confinterval,
        MauntzKucherenko_first_order_indices_vs_experiment_size_confinterval,
        MauntzKucherenko_total_order_indices_vs_experiment_size_confinterval,
        Martinez_first_order_indices_vs_experiment_size_confinterval,
        Martinez_total_order_indices_vs_experiment_size_confinterval,
    )

    Saltelli_first_order_indices_vs_experiment_size_gradient = np.zeros((6, len(sensitivity_experiment_size_list) - 1))
    Saltelli_total_order_indices_vs_experiment_size_gradient = np.zeros_like(
        Saltelli_first_order_indices_vs_experiment_size_gradient
    )
    Jansen_first_order_indices_vs_experiment_size_gradient = np.zeros_like(
        Saltelli_first_order_indices_vs_experiment_size_gradient
    )
    Jansen_total_order_indices_vs_experiment_size_gradient = np.zeros_like(
        Saltelli_first_order_indices_vs_experiment_size_gradient
    )
    MauntzKucherenko_first_order_indices_vs_experiment_size_gradient = np.zeros_like(
        Saltelli_first_order_indices_vs_experiment_size_gradient
    )
    MauntzKucherenko_total_order_indices_vs_experiment_size_gradient = np.zeros_like(
        Saltelli_first_order_indices_vs_experiment_size_gradient
    )
    Martinez_first_order_indices_vs_experiment_size_gradient = np.zeros_like(
        Saltelli_first_order_indices_vs_experiment_size_gradient
    )
    Martinez_total_order_indices_vs_experiment_size_gradient = np.zeros_like(
        Saltelli_first_order_indices_vs_experiment_size_gradient
    )
    for k in range(6):
        Saltelli_first_order_indices_vs_experiment_size_gradient[k, :] = gradient(
            Saltelli_first_order_indices_vs_experiment_size[k, :]
        )
        Saltelli_total_order_indices_vs_experiment_size_gradient[k, :] = gradient(
            Saltelli_total_order_indices_vs_experiment_size[k, :]
        )
        Jansen_first_order_indices_vs_experiment_size_gradient[k, :] = gradient(
            Jansen_first_order_indices_vs_experiment_size[k, :]
        )
        Jansen_total_order_indices_vs_experiment_size_gradient[k, :] = gradient(
            Jansen_total_order_indices_vs_experiment_size[k, :]
        )
        MauntzKucherenko_first_order_indices_vs_experiment_size_gradient[k, :] = gradient(
            MauntzKucherenko_first_order_indices_vs_experiment_size[k, :]
        )
        MauntzKucherenko_total_order_indices_vs_experiment_size_gradient[k, :] = gradient(
            MauntzKucherenko_total_order_indices_vs_experiment_size[k, :]
        )
        Martinez_first_order_indices_vs_experiment_size_gradient[k, :] = gradient(
            Martinez_first_order_indices_vs_experiment_size[k, :]
        )
        Martinez_total_order_indices_vs_experiment_size_gradient[k, :] = gradient(
            Martinez_total_order_indices_vs_experiment_size[k, :]
        )

    miu.export_utils_sensitivity_convergence_gradient(
        "sensitivity_analysis_convergence_gradient_ANN_mechanoadaptation_vs_passive_elliptic_new_settings-v2.pkl",
        Saltelli_first_order_indices_vs_experiment_size_gradient,
        Saltelli_total_order_indices_vs_experiment_size_gradient,
        Jansen_first_order_indices_vs_experiment_size_gradient,
        Jansen_total_order_indices_vs_experiment_size_gradient,
        MauntzKucherenko_first_order_indices_vs_experiment_size_gradient,
        MauntzKucherenko_total_order_indices_vs_experiment_size_gradient,
        Martinez_first_order_indices_vs_experiment_size_gradient,
        Martinez_total_order_indices_vs_experiment_size_gradient,
    )


def plot_convergence_Sobol_indices(
    sensitivity_experiment_size_list,
    type_of_Sobol_sensitivity_implementation,
    first_order_indices_vs_experiment_size,
    total_order_indices_vs_experiment_size,
    first_order_indices_confidence_errorbars_vs_experiment_size,
    total_order_indices_confidence_errorbars_vs_experiment_size,
    computation_time_vs_experiment_size,
    createfigure,
    pixels,
    savefigure,
):
    fig_first = createfigure.rectangle_figure(pixels=pixels)
    ax_first = fig_first.gca()
    fig_total = createfigure.rectangle_figure(pixels=pixels)
    ax_total = fig_total.gca()
    labels = [
        r"$\overline{\gamma}_0$",
        r"$\overline{\sigma}$",
        r"$\overline{\gamma}_A$",
        r"$\overline{\gamma}_D$",
        r"$\overline{\gamma}_S$",
        r"$\overline{r}$",
    ]
    palette = sns.color_palette("Paired")
    line_colors = [palette[k] for k in range(1, len(palette), 2)]
    ax_first.set_xscale("log")
    for i in range(6):
        ax_first.plot(
            sensitivity_experiment_size_list,
            first_order_indices_vs_experiment_size[i, :],
            # yerr=first_order_indices_confidence_errorbars_vs_experiment_size[:, i, :],
            label=labels[i],
            color=line_colors[i],
            # ecolor=errorbar_colors[i],
            # ealpha=0.7,
            # elinewidth=0.6,
            lw=2,
        )
        ax_first.fill_between(
            sensitivity_experiment_size_list,
            first_order_indices_vs_experiment_size[i, :]
            + first_order_indices_confidence_errorbars_vs_experiment_size[0, i, :],
            first_order_indices_vs_experiment_size[i, :]
            - first_order_indices_confidence_errorbars_vs_experiment_size[1, i, :],
            color=line_colors[i],
            alpha=0.2,
        )
    ax_total.set_xscale("log")
    for i in range(6):
        ax_total.plot(
            sensitivity_experiment_size_list,
            total_order_indices_vs_experiment_size[i, :],
            # yerr=total_order_indices_confidence_errorbars_vs_experiment_size[:, i, :],
            label=labels[i],
            color=line_colors[i],
            # ecolor=errorbar_colors[i],
            # ealpha=0.7,
            # elinewidth=0.6,
            lw=2,
        )
        ax_total.fill_between(
            sensitivity_experiment_size_list,
            total_order_indices_vs_experiment_size[i, :]
            + total_order_indices_confidence_errorbars_vs_experiment_size[0, i, :],
            total_order_indices_vs_experiment_size[i, :]
            - total_order_indices_confidence_errorbars_vs_experiment_size[1, i, :],
            color=line_colors[i],
            alpha=0.2,
        )

    ax_first.set_ylim((-0.7, 1.3))
    ax_first.set_xlim((10, 1.5 * 1e5))
    ax_first.set_xticks([10, 100, 1000, 10000, 100000])
    ax_first.set_xticklabels(
        ["$10^1$", "$10^2$", "$10^3$", "$10^4$", "$10^5$"],
        font=fonts.serif(),
        fontsize=fonts.axis_legend_size(),
    )
    ax_first.set_yticks([-0.6, -0.4, -0.2, 0, 0.2, 0.4, 0.6, 0.8, 1, 1.2])
    ax_first.set_yticklabels(
        [-0.6, -0.4, -0.2, 0, 0.2, 0.4, 0.6, 0.8, 1, 1.2],
        font=fonts.serif(),
        fontsize=fonts.axis_legend_size(),
    )
    ax_total.set_xlim((10, 1.5 * 1e5))
    ax_total.set_ylim((-0.5, 1.5))
    # secax_first.set_ylim((-0.2, 8.2))
    # secax_total.set_ylim((-0.2, 8.2))
    ax_total.set_xticks([10, 100, 1000, 10000, 100000])
    ax_total.set_xticklabels(
        ["$10^1$", "$10^2$", "$10^3$", "$10^4$", "$10^5$"],
        font=fonts.serif(),
        fontsize=fonts.axis_legend_size(),
    )
    ax_total.set_yticks([-0.4, -0.2, 0, 0.2, 0.4, 0.6, 0.8, 1, 1.2, 1.4])
    ax_total.set_yticklabels(
        [-0.4, -0.2, 0, 0.2, 0.4, 0.6, 0.8, 1, 1.2, 1.4],
        font=fonts.serif(),
        fontsize=fonts.axis_legend_size(),
    )
    ax_first.legend(prop=fonts.serif(), loc="upper right", framealpha=0.7)
    ax_total.legend(prop=fonts.serif(), loc="upper right", framealpha=0.7)
    ax_first.set_xlabel("Number of samples [ - ]", font=fonts.serif(), fontsize=fonts.axis_label_size())
    ax_total.set_xlabel("Number of samples [ - ]", font=fonts.serif(), fontsize=fonts.axis_label_size())
    ax_first.set_ylabel("$S_i$ [ - ]", font=fonts.serif(), fontsize=fonts.axis_label_size())
    ax_total.set_ylabel("$ST_i$ [ - ]", font=fonts.serif(), fontsize=fonts.axis_label_size())
    savefigure.save_as_png(
        fig_first,
        "convergence_firstSobol_mechanoadaptation_vs_passive_elliptic_new_settings_ANN_"
        + type_of_Sobol_sensitivity_implementation
        + str(pixels)
        + "p",
    )
    savefigure.save_as_png(
        fig_total,
        "convergence_totalSobol_mechanoadaptation_vs_passive_elliptic_new_settings_ANN_"
        + type_of_Sobol_sensitivity_implementation
        + str(pixels)
        + "p",
    )


def plot_confinterval_Sobol_vs_sample_size(sensitivity_experiment_size_list):
    """
    Plots the absolute confinterval of the cumulative mean of a sample

    Parameters:
        ----------
        None

    Returns:
        -------
        None

    """
    filename_sensitivity_convergence_confinterval = (
        "sensitivity_analysis_convergence_confinterval_ANN_mechanoadaptation_vs_passive_elliptic_new_settings-v2.pkl"
    )
    (
        Saltelli_first_order_indices_vs_experiment_size_confinterval,
        Saltelli_total_order_indices_vs_experiment_size_confinterval,
        Jansen_first_order_indices_vs_experiment_size_confinterval,
        Jansen_total_order_indices_vs_experiment_size_confinterval,
        MauntzKucherenko_first_order_indices_vs_experiment_size_confinterval,
        MauntzKucherenko_total_order_indices_vs_experiment_size_confinterval,
        Martinez_first_order_indices_vs_experiment_size_confinterval,
        Martinez_total_order_indices_vs_experiment_size_confinterval,
    ) = miu.extract_sensitivity_convergence_confinterval(filename_sensitivity_convergence_confinterval)

    labels = [
        r"$\overline{\gamma}_0$",
        r"$\overline{\sigma}$",
        r"$\overline{\gamma}_A$",
        r"$\overline{\gamma}_D$",
        r"$\overline{\gamma}_S$",
        r"$\overline{r}$",
    ]
    palette = sns.color_palette("Paired")
    line_colors = [palette[k] for k in range(1, len(palette), 2)]

    def setting_ax(ax):
        ax.grid("--")
        ax.set_xscale("log")
        ax.plot(sensitivity_experiment_size_list, [0.05] * len(sensitivity_experiment_size_list), "--k")
        ax.set_xlim((10, 1.5 * 1e5))
        ax.set_xticks([10, 100, 1000, 10000, 100000])
        ax.set_xticklabels(
            ["$10^1$", "$10^2$", "$10^3$", "$10^4$", "$10^5$"],
            font=fonts.serif(),
            fontsize=fonts.axis_legend_size(),
        )
        ax.set_xscale("log")
        ax.set_yscale("log")
        ax.set_ylim(9e-4, 5)
        ax.set_yticks([1e-3, 1e-2, 1e-1, 1])
        ax.set_yticklabels(
            ["$10^{-3}$", "$10^{-2}$", "$10^{-1}$", "$10^{0}$"],
            font=fonts.serif(),
            fontsize=fonts.axis_legend_size(),
        )
        ax.set_xlabel("Number of samples [ - ]", font=fonts.serif(), fontsize=fonts.axis_label_size())

    fig_Saltelli_first = createfigure.rectangle_figure(pixels)
    ax_Saltelli_first = fig_Saltelli_first.gca()
    setting_ax(ax_Saltelli_first)
    for i in range(6):
        ax_Saltelli_first.plot(
            sensitivity_experiment_size_list,
            Saltelli_first_order_indices_vs_experiment_size_confinterval[i, :],
            label=labels[i],
            color=line_colors[i],
            lw=2,
        )
    ax_Saltelli_first.legend(prop=fonts.serif(), loc="upper right", framealpha=0.7)
    ax_Saltelli_first.set_ylabel(
        r"Range of the CIs of $S_i$ [ - ]", font=fonts.serif(), fontsize=fonts.axis_label_size()
    )
    savefigure.save_as_png(
        fig_Saltelli_first, "confinterval_firstSobol_Saltelli_ANN_mechanoadaptation_vs_passive_elliptic_new_settings-v2"
    )

    fig_Saltelli_total = createfigure.rectangle_figure(pixels)
    ax_Saltelli_total = fig_Saltelli_total.gca()
    setting_ax(ax_Saltelli_total)
    for i in range(6):
        ax_Saltelli_total.plot(
            sensitivity_experiment_size_list,
            Saltelli_total_order_indices_vs_experiment_size_confinterval[i, :],
            label=labels[i],
            color=line_colors[i],
            lw=2,
        )
    ax_Saltelli_total.legend(prop=fonts.serif(), loc="upper right", framealpha=0.7)
    ax_Saltelli_total.set_ylabel(
        r"Range of the CIs of $ST_i$ [ - ]", font=fonts.serif(), fontsize=fonts.axis_label_size()
    )
    savefigure.save_as_png(
        fig_Saltelli_total, "confinterval_totalSobol_Saltelli_ANN_mechanoadaptation_vs_passive_elliptic_new_settings-v2"
    )

    fig_Jansen_first = createfigure.rectangle_figure(pixels)
    ax_Jansen_first = fig_Jansen_first.gca()
    setting_ax(ax_Jansen_first)
    for i in range(6):
        ax_Jansen_first.plot(
            sensitivity_experiment_size_list,
            Jansen_first_order_indices_vs_experiment_size_confinterval[i, :],
            label=labels[i],
            color=line_colors[i],
            lw=2,
        )
    ax_Jansen_first.legend(prop=fonts.serif(), loc="upper right", framealpha=0.7)
    ax_Jansen_first.set_ylabel(r"Range of the CIs of $S_i$ [ - ]", font=fonts.serif(), fontsize=fonts.axis_label_size())
    savefigure.save_as_png(
        fig_Jansen_first, "confinterval_firstSobol_Jansen_ANN_mechanoadaptation_vs_passive_elliptic_new_settings-v2"
    )

    fig_Jansen_total = createfigure.rectangle_figure(pixels)
    ax_Jansen_total = fig_Jansen_total.gca()
    setting_ax(ax_Jansen_total)
    for i in range(6):
        ax_Jansen_total.plot(
            sensitivity_experiment_size_list,
            Jansen_total_order_indices_vs_experiment_size_confinterval[i, :],
            label=labels[i],
            color=line_colors[i],
            lw=2,
        )
    ax_Jansen_total.legend(prop=fonts.serif(), loc="upper right", framealpha=0.7)
    ax_Jansen_total.set_ylabel(
        r"Range of the CIs of $ST_i$ [ - ]", font=fonts.serif(), fontsize=fonts.axis_label_size()
    )
    savefigure.save_as_png(
        fig_Jansen_total, "confinterval_totalSobol_Jansen_ANN_mechanoadaptation_vs_passive_elliptic_new_settings-v2"
    )

    fig_MauntzKucherenko_first = createfigure.rectangle_figure(pixels)
    ax_MauntzKucherenko_first = fig_MauntzKucherenko_first.gca()
    setting_ax(ax_MauntzKucherenko_first)
    for i in range(6):
        ax_MauntzKucherenko_first.plot(
            sensitivity_experiment_size_list,
            MauntzKucherenko_first_order_indices_vs_experiment_size_confinterval[i, :],
            label=labels[i],
            color=line_colors[i],
            lw=2,
        )
    ax_MauntzKucherenko_first.legend(prop=fonts.serif(), loc="upper right", framealpha=0.7)
    ax_MauntzKucherenko_first.set_ylabel(
        r"Range of the CIs of $S_i$ [ - ]", font=fonts.serif(), fontsize=fonts.axis_label_size()
    )
    savefigure.save_as_png(
        fig_MauntzKucherenko_first,
        "confinterval_firstSobol_MauntzKucherenko_ANN_mechanoadaptation_vs_passive_elliptic_new_settings-v2",
    )

    fig_MauntzKucherenko_total = createfigure.rectangle_figure(pixels)
    ax_MauntzKucherenko_total = fig_MauntzKucherenko_total.gca()
    setting_ax(ax_MauntzKucherenko_total)
    for i in range(6):
        ax_MauntzKucherenko_total.plot(
            sensitivity_experiment_size_list,
            MauntzKucherenko_total_order_indices_vs_experiment_size_confinterval[i, :],
            label=labels[i],
            color=line_colors[i],
            lw=2,
        )
    ax_MauntzKucherenko_total.legend(prop=fonts.serif(), loc="upper right", framealpha=0.7)
    ax_MauntzKucherenko_total.set_ylabel(
        r"Range of the CIs of $ST_i$ [ - ]", font=fonts.serif(), fontsize=fonts.axis_label_size()
    )
    savefigure.save_as_png(
        fig_MauntzKucherenko_total,
        "confinterval_totalSobol_MauntzKucherenko_ANN_mechanoadaptation_vs_passive_elliptic_new_settings-v2",
    )

    fig_Martinez_first = createfigure.rectangle_figure(pixels)
    ax_Martinez_first = fig_Martinez_first.gca()
    setting_ax(ax_Martinez_first)
    for i in range(6):
        ax_Martinez_first.plot(
            sensitivity_experiment_size_list,
            Martinez_first_order_indices_vs_experiment_size_confinterval[i, :],
            label=labels[i],
            color=line_colors[i],
            lw=2,
        )
    ax_Martinez_first.legend(prop=fonts.serif(), loc="upper right", framealpha=0.7)
    ax_Martinez_first.set_ylabel(
        r"Range of the CIs of $S_i$ [ - ]", font=fonts.serif(), fontsize=fonts.axis_label_size()
    )
    savefigure.save_as_png(
        fig_Martinez_first, "confinterval_firstSobol_Martinez_ANN_mechanoadaptation_vs_passive_elliptic_new_settings-v2"
    )

    fig_Martinez_total = createfigure.rectangle_figure(pixels)
    ax_Martinez_total = fig_Martinez_total.gca()
    setting_ax(ax_Martinez_total)
    for i in range(6):
        ax_Martinez_total.plot(
            sensitivity_experiment_size_list,
            Martinez_total_order_indices_vs_experiment_size_confinterval[i, :],
            label=labels[i],
            color=line_colors[i],
            lw=2,
        )
    ax_Martinez_total.legend(prop=fonts.serif(), loc="upper right", framealpha=0.7)
    ax_Martinez_total.set_ylabel(
        r"Range of the CIs of $ST_i$ [ - ]", font=fonts.serif(), fontsize=fonts.axis_label_size()
    )
    savefigure.save_as_png(
        fig_Martinez_total, "confinterval_totalSobol_Martinez_ANN_mechanoadaptation_vs_passive_elliptic_new_settings-v2"
    )


def plot_gradient_Sobol_vs_sample_size(sensitivity_experiment_size_list):
    """
    Plots the absolute gradient of the cumulative mean of a sample

    Parameters:
        ----------
        None

    Returns:
        -------
        None

    """
    filename_sensitivity_convergence_gradient = (
        "sensitivity_analysis_convergence_gradient_ANN_mechanoadaptation_vs_passive_elliptic_new_settings-v2.pkl"
    )
    (
        Saltelli_first_order_indices_vs_experiment_size_gradient,
        Saltelli_total_order_indices_vs_experiment_size_gradient,
        Jansen_first_order_indices_vs_experiment_size_gradient,
        Jansen_total_order_indices_vs_experiment_size_gradient,
        MauntzKucherenko_first_order_indices_vs_experiment_size_gradient,
        MauntzKucherenko_total_order_indices_vs_experiment_size_gradient,
        Martinez_first_order_indices_vs_experiment_size_gradient,
        Martinez_total_order_indices_vs_experiment_size_gradient,
    ) = miu.extract_sensitivity_convergence_gradient(filename_sensitivity_convergence_gradient)

    labels = [
        r"$\overline{\gamma}_0$",
        r"$\overline{\sigma}$",
        r"$\overline{\gamma}_A$",
        r"$\overline{\gamma}_D$",
        r"$\overline{\gamma}_S$",
        r"$\overline{r}$",
    ]
    palette = sns.color_palette("Paired")
    line_colors = [palette[k] for k in range(1, len(palette), 2)]

    def setting_ax(ax):
        ax.grid("--")
        ax.set_xscale("log")
        ax.plot(sensitivity_experiment_size_list, [0.05] * len(sensitivity_experiment_size_list), "--k")
        ax.set_xlim((10, 1.5 * 1e5))
        ax.set_xticks([10, 100, 1000, 10000, 100000])
        ax.set_xticklabels(
            ["$10^1$", "$10^2$", "$10^3$", "$10^4$", "$10^5$"],
            font=fonts.serif(),
            fontsize=fonts.axis_legend_size(),
        )
        ax.set_xscale("log")
        ax.set_yscale("log")
        ax.set_ylim(5e-5, 5 * 1e-1)
        ax.set_yticks([1e-5, 1e-4, 1e-3, 1e-2, 1e-1])
        ax.set_yticklabels(
            ["$10^{-5}$", "$10^{-4}$", "$10^{-3}$", "$10^{-2}$", "$10^{-1}$"],
            font=fonts.serif(),
            fontsize=fonts.axis_legend_size(),
        )
        ax.set_xlabel("Number of samples [ - ]", font=fonts.serif(), fontsize=fonts.axis_label_size())

    fig_Saltelli_first = createfigure.rectangle_figure(pixels)
    ax_Saltelli_first = fig_Saltelli_first.gca()
    setting_ax(ax_Saltelli_first)
    for i in range(6):
        ax_Saltelli_first.plot(
            sensitivity_experiment_size_list[1:],
            Saltelli_first_order_indices_vs_experiment_size_gradient[i, :],
            label=labels[i],
            color=line_colors[i],
            lw=2,
        )
    ax_Saltelli_first.legend(prop=fonts.serif(), loc="upper right", framealpha=0.7)
    ax_Saltelli_first.set_ylabel(r"Grad of $S_i$ [ - ]", font=fonts.serif(), fontsize=fonts.axis_label_size())
    savefigure.save_as_png(
        fig_Saltelli_first, "gradient_firstSobol_Saltelli_mechanoadaptation_vs_passive_elliptic_new_settings-v2"
    )

    fig_Saltelli_total = createfigure.rectangle_figure(pixels)
    ax_Saltelli_total = fig_Saltelli_total.gca()
    setting_ax(ax_Saltelli_total)
    for i in range(6):
        ax_Saltelli_total.plot(
            sensitivity_experiment_size_list[1:],
            Saltelli_total_order_indices_vs_experiment_size_gradient[i, :],
            label=labels[i],
            color=line_colors[i],
            lw=2,
        )
    ax_Saltelli_total.legend(prop=fonts.serif(), loc="upper right", framealpha=0.7)
    ax_Saltelli_total.set_ylabel(r"Grad of $ST_i$ [ - ]", font=fonts.serif(), fontsize=fonts.axis_label_size())
    savefigure.save_as_png(
        fig_Saltelli_total, "gradient_totalSobol_Saltelli_mechanoadaptation_vs_passive_elliptic_new_settings-v2"
    )

    fig_Jansen_first = createfigure.rectangle_figure(pixels)
    ax_Jansen_first = fig_Jansen_first.gca()
    setting_ax(ax_Jansen_first)
    for i in range(6):
        ax_Jansen_first.plot(
            sensitivity_experiment_size_list[1:],
            Jansen_first_order_indices_vs_experiment_size_gradient[i, :],
            label=labels[i],
            color=line_colors[i],
            lw=2,
        )
    ax_Jansen_first.legend(prop=fonts.serif(), loc="upper right", framealpha=0.7)
    ax_Jansen_first.set_ylabel(r"Grad of $S_i$ [ - ]", font=fonts.serif(), fontsize=fonts.axis_label_size())
    savefigure.save_as_png(
        fig_Jansen_first, "gradient_firstSobol_Jansen_mechanoadaptation_vs_passive_elliptic_new_settings-v2"
    )

    fig_Jansen_total = createfigure.rectangle_figure(pixels)
    ax_Jansen_total = fig_Jansen_total.gca()
    setting_ax(ax_Jansen_total)
    for i in range(6):
        ax_Jansen_total.plot(
            sensitivity_experiment_size_list[1:],
            Jansen_total_order_indices_vs_experiment_size_gradient[i, :],
            label=labels[i],
            color=line_colors[i],
            lw=2,
        )
    ax_Jansen_total.legend(prop=fonts.serif(), loc="upper right", framealpha=0.7)
    ax_Jansen_total.set_ylabel(r"Grad of $ST_i$ [ - ]", font=fonts.serif(), fontsize=fonts.axis_label_size())
    savefigure.save_as_png(
        fig_Jansen_total, "gradient_totalSobol_Jansen_mechanoadaptation_vs_passive_elliptic_new_settings-v2"
    )

    fig_MauntzKucherenko_first = createfigure.rectangle_figure(pixels)
    ax_MauntzKucherenko_first = fig_MauntzKucherenko_first.gca()
    setting_ax(ax_MauntzKucherenko_first)
    for i in range(6):
        ax_MauntzKucherenko_first.plot(
            sensitivity_experiment_size_list[1:],
            MauntzKucherenko_first_order_indices_vs_experiment_size_gradient[i, :],
            label=labels[i],
            color=line_colors[i],
            lw=2,
        )
    ax_MauntzKucherenko_first.legend(prop=fonts.serif(), loc="upper right", framealpha=0.7)
    ax_MauntzKucherenko_first.set_ylabel(r"Grad of $S_i$ [ - ]", font=fonts.serif(), fontsize=fonts.axis_label_size())
    savefigure.save_as_png(
        fig_MauntzKucherenko_first,
        "gradient_firstSobol_MauntzKucherenko_mechanoadaptation_vs_passive_elliptic_new_settings-v2",
    )

    fig_MauntzKucherenko_total = createfigure.rectangle_figure(pixels)
    ax_MauntzKucherenko_total = fig_MauntzKucherenko_total.gca()
    setting_ax(ax_MauntzKucherenko_total)
    for i in range(6):
        ax_MauntzKucherenko_total.plot(
            sensitivity_experiment_size_list[1:],
            MauntzKucherenko_total_order_indices_vs_experiment_size_gradient[i, :],
            label=labels[i],
            color=line_colors[i],
            lw=2,
        )
    ax_MauntzKucherenko_total.legend(prop=fonts.serif(), loc="upper right", framealpha=0.7)
    ax_MauntzKucherenko_total.set_ylabel(r"Grad of $ST_i$ [ - ]", font=fonts.serif(), fontsize=fonts.axis_label_size())
    savefigure.save_as_png(
        fig_MauntzKucherenko_total,
        "gradient_totalSobol_MauntzKucherenko_mechanoadaptation_vs_passive_elliptic_new_settings-v2",
    )

    fig_Martinez_first = createfigure.rectangle_figure(pixels)
    ax_Martinez_first = fig_Martinez_first.gca()
    setting_ax(ax_Martinez_first)
    for i in range(6):
        ax_Martinez_first.plot(
            sensitivity_experiment_size_list[1:],
            Martinez_first_order_indices_vs_experiment_size_gradient[i, :],
            label=labels[i],
            color=line_colors[i],
            lw=2,
        )
    ax_Martinez_first.legend(prop=fonts.serif(), loc="upper right", framealpha=0.7)
    ax_Martinez_first.set_ylabel(r"Grad of $S_i$ [ - ]", font=fonts.serif(), fontsize=fonts.axis_label_size())
    savefigure.save_as_png(
        fig_Martinez_first, "gradient_firstSobol_Martinez_mechanoadaptation_vs_passive_elliptic_new_settings-v2"
    )

    fig_Martinez_total = createfigure.rectangle_figure(pixels)
    ax_Martinez_total = fig_Martinez_total.gca()
    setting_ax(ax_Martinez_total)
    for i in range(6):
        ax_Martinez_total.plot(
            sensitivity_experiment_size_list[1:],
            Martinez_total_order_indices_vs_experiment_size_gradient[i, :],
            label=labels[i],
            color=line_colors[i],
            lw=2,
        )
    ax_Martinez_total.legend(prop=fonts.serif(), loc="upper right", framealpha=0.7)
    ax_Martinez_total.set_ylabel(r"Grad of $ST_i$ [ - ]", font=fonts.serif(), fontsize=fonts.axis_label_size())
    savefigure.save_as_png(
        fig_Martinez_total, "gradient_totalSobol_Martinez_mechanoadaptation_vs_passive_elliptic_new_settings-v2"
    )


def plot_comparison_indices_piechart(
    sensitivity_experiment_size,
    createfigure,
    pixels,
):
    (
        first_order_indices_MauntzKucherenko,
        total_order_indices_MauntzKucherenko,
        _,
        _,
    ) = get_indices_and_confidence_intervals(sensitivity_experiment_size, "MauntzKucherenko")

    palette = sns.color_palette("Paired")
    colors = [palette[k] for k in range(1, len(palette), 2)]
    labels = [
        r"$\overline{\gamma}_0$",
        r"$\overline{\sigma}$",
        r"$\overline{\gamma}_A$",
        r"$\overline{\gamma}_D$",
        r"$\overline{\gamma}_S$",
        r"$\overline{r}$",
    ]
    fig_total = createfigure.square_figure_7(pixels=pixels)
    ax_total = fig_total.gca()
    ax_total.pie(
        total_order_indices_MauntzKucherenko,
        labels=labels,
        labeldistance=0.5,
        colors=colors,
        wedgeprops={"alpha": 0.6},
        textprops=dict(family="serif", weight="normal", style="normal", size=24),
    )
    filename_total = "sobol_total_indices_Kriging_piechart_ANN_mechanoadaptation_vs_passive_elliptic_new_settings-v2"
    savefigure.save_as_png(fig_total, filename_total + str(pixels) + "p")

    fig_first = createfigure.square_figure_7(pixels=pixels)
    ax_first = fig_first.gca()
    ax_first.pie(
        first_order_indices_MauntzKucherenko,
        labels=labels,
        labeldistance=0.5,
        colors=colors,
        wedgeprops={"alpha": 0.6},
        textprops=dict(family="serif", weight="normal", style="normal", size=24),
    )
    filename_first = "sobol_first_indices_Kriging_piechart_ANN_mechanoadaptation_vs_passive_elliptic_new_settings-v2"
    savefigure.save_as_png(fig_first, filename_first + str(pixels) + "p")

def compute_shapley_values():
    shap.initjs()
    complete_filename_grid = "grid_search_article-v2.pkl"
    sc_X, grid = ANN_miu.extract_gridsearch(complete_filename_grid)
    knn = grid
    filename_qMC_mechanoadaptation_vs_passive_elliptic_new_settings = (
        "dataset_for_ANN_mechanadaptation_vs_passive_elliptic_newsettings_size4.txt"
    )
    training_amount_mechanoadaptation_vs_passive_elliptic = 0.9
    datapresetting_mechanoadaptation_vs_passive_elliptic_new_settings = DataPreSetting(
        filename_qMC_mechanoadaptation_vs_passive_elliptic_new_settings,
        training_amount_mechanoadaptation_vs_passive_elliptic,
    )
    shuffled_sample = datapresetting_mechanoadaptation_vs_passive_elliptic_new_settings.shuffle_dataset_from_datafile()

    (
        X_train_mechanoadaptation_vs_passive_elliptic,
        y_train_mechanoadaptation_vs_passive_elliptic,
    ) = datapresetting_mechanoadaptation_vs_passive_elliptic_new_settings.extract_training_data_from_shuffled_dataset_mechanoadaptation_vs_passive_elliptic(
        shuffled_sample
    )
    (
        X_test_mechanoadaptation_vs_passive_elliptic,
        y_test_mechanoadaptation_vs_passive_elliptic,
    ) = datapresetting_mechanoadaptation_vs_passive_elliptic_new_settings.extract_testing_data_mechanoadaptation_vs_passive_elliptic(
        shuffled_sample
    )
    X_trainscaled = sc_X.fit_transform(X_train_mechanoadaptation_vs_passive_elliptic)
    X_testscaled = sc_X.transform(X_test_mechanoadaptation_vs_passive_elliptic)
    ex = shap.KernelExplainer(knn.predict, X_trainscaled)
    shap_values = ex.shap_values(X_testscaled)
    shap.summary_plot(shap_values, X_testscaled)
    plt.show()


if __name__ == "__main__":
    type_of_metamodel = "Kriging"
    training_amount = 0.9
    sensitivity_experiment_size_list = np.array(
        [
            10,
            15,
            20,
            30,
            40,
            50,
            60,
            70,
            80,
            90,
            100,
            150,
            200,
            300,
            400,
            500,
            600,
            700,
            800,
            900,
            1000,
            1500,
            2000,
            3000,
            4000,
            5000,
            6000,
            7000,
            8000,
            9000,
            10000,
            15000,
            20000,
            30000,
            40000,
            50000,
            60000,
            100000,
        ]
    )  # np.arange(10, 20000, 100)

    metamodelposttreatment = MetamodelPostTreatment()
    distribution = Distribution()
    createfigure = CreateFigure()
    fonts = Fonts()
    savefigure = SaveFigure()
    pixels = 360

    complete_filename_grid = "grid_search_article-v2.pkl"
    scaler, grid = ANN_miu.extract_gridsearch(complete_filename_grid)
    sensitivity_experiment_size = 10000
    compute_shapley_values()
    print('hello')
    # test_saltelli_algorithm(distribution, scaler, grid, sensitivity_experiment_size, createfigure, savefigure, fonts, pixels)
    # compute_sensitivity_algo_Saltelli(distribution, sensitivity_experiment_size)

    # compute_convergence_Sobol_indices(
    #     sensitivity_experiment_size_list,
    #     distribution,
    #     createfigure,
    #     pixels,)

    print("hello")

    filename_sensitivity_convergence = (
        "sensitivity_analysis_convergence_ANN_mechanoadaptation_vs_passive_elliptic_new_settings-v2.pkl"
    )
    (
        Saltelli_first_order_indices_vs_experiment_size,
        Saltelli_total_order_indices_vs_experiment_size,
        Saltelli_first_order_indices_confidence_errorbars_vs_experiment_size,
        Saltelli_total_order_indices_confidence_errorbars_vs_experiment_size,
        Saltelli_computation_time_vs_experiment_size,
        Jansen_first_order_indices_vs_experiment_size,
        Jansen_total_order_indices_vs_experiment_size,
        Jansen_first_order_indices_confidence_errorbars_vs_experiment_size,
        Jansen_total_order_indices_confidence_errorbars_vs_experiment_size,
        Jansen_computation_time_vs_experiment_size,
        MauntzKucherenko_first_order_indices_vs_experiment_size,
        MauntzKucherenko_total_order_indices_vs_experiment_size,
        MauntzKucherenko_first_order_indices_confidence_errorbars_vs_experiment_size,
        MauntzKucherenko_total_order_indices_confidence_errorbars_vs_experiment_size,
        MauntzKucherenko_computation_time_vs_experiment_size,
        Martinez_first_order_indices_vs_experiment_size,
        Martinez_total_order_indices_vs_experiment_size,
        Martinez_first_order_indices_confidence_errorbars_vs_experiment_size,
        Martinez_total_order_indices_confidence_errorbars_vs_experiment_size,
        Martinez_computation_time_vs_experiment_size,
    ) = miu.extract_sensitivity_convergence(filename_sensitivity_convergence)

    # plot_convergence_Sobol_indices(
    #     sensitivity_experiment_size_list,
    #     "Martinez",
    #     Martinez_first_order_indices_vs_experiment_size,
    #     Martinez_total_order_indices_vs_experiment_size,
    #     Martinez_first_order_indices_confidence_errorbars_vs_experiment_size,
    #     Martinez_total_order_indices_confidence_errorbars_vs_experiment_size,
    #     Martinez_computation_time_vs_experiment_size,
    #     createfigure,
    #     pixels,
    #     savefigure,
    # )
    # plot_convergence_Sobol_indices(
    #     sensitivity_experiment_size_list,
    #     "Saltelli",
    #     Saltelli_first_order_indices_vs_experiment_size,
    #     Saltelli_total_order_indices_vs_experiment_size,
    #     Saltelli_first_order_indices_confidence_errorbars_vs_experiment_size,
    #     Saltelli_total_order_indices_confidence_errorbars_vs_experiment_size,
    #     Saltelli_computation_time_vs_experiment_size,
    #     createfigure,
    #     pixels,
    #     savefigure,
    # )
    # plot_convergence_Sobol_indices(
    #     sensitivity_experiment_size_list,
    #     "Jansen",
    #     Jansen_first_order_indices_vs_experiment_size,
    #     Jansen_total_order_indices_vs_experiment_size,
    #     Jansen_first_order_indices_confidence_errorbars_vs_experiment_size,
    #     Jansen_total_order_indices_confidence_errorbars_vs_experiment_size,
    #     Jansen_computation_time_vs_experiment_size,
    #     createfigure,
    #     pixels,
    #     savefigure,
    # )
    # plot_convergence_Sobol_indices(
    #     sensitivity_experiment_size_list,
    #     "MauntzKucherenko",
    #     MauntzKucherenko_first_order_indices_vs_experiment_size,
    #     MauntzKucherenko_total_order_indices_vs_experiment_size,
    #     MauntzKucherenko_first_order_indices_confidence_errorbars_vs_experiment_size,
    #     MauntzKucherenko_total_order_indices_confidence_errorbars_vs_experiment_size,
    #     MauntzKucherenko_computation_time_vs_experiment_size,
    #     createfigure,
    #     pixels,
    #     savefigure,
    # )

    # plot_confinterval_Sobol_vs_sample_size(sensitivity_experiment_size_list)
    # plot_gradient_Sobol_vs_sample_size(sensitivity_experiment_size_list)

    # plot_comparison_indices_piechart(
    #     100000,
    #     createfigure,
    #     pixels,
    # )

    (
        first_order_indices_MauntzKucherenko,
        total_order_indices_MauntzKucherenko,
        _,
        _,
    ) = get_indices_and_confidence_intervals(sensitivity_experiment_size, "MauntzKucherenko")
    print('first', first_order_indices_MauntzKucherenko)
    print('total', total_order_indices_MauntzKucherenko)
    print('ok')
